# Supplementary material for: Landscape of gene transposition–duplication within the Brassicaceae family
Source: DNA Res. 2018 Oct 30;26(1):21–36. doi: 10.1093/dnares/dsy035 (PMC6379040; doi:10.1093/dnares/dsy035)
Supplement: Supplementary Data [file dsy035_supp.zip]

Archive with 6 entries (5 files):
- dsy035-suppl_data/
- dsy035-suppl_data/DatasetS2_re-revised.tgz
- dsy035-suppl_data/DatasetS3_revised.xlsx
- dsy035-suppl_data/DatasetS4_revised.xlsx
- dsy035-suppl_data/Oh_Dassanayake_Supplementary_Table_Figures_re2-revised.pdf
- dsy035-suppl_data/Oh_Dassanayake_Supplementary_Text_re2-revised.pdf
