# Supplementary material for: Landscape of gene transposition–duplication within the Brassicaceae family
Source: DNA Res. 2018 Oct 30;26(1):21–36. doi: 10.1093/dnares/dsy035 (PMC6379040; doi:10.1093/dnares/dsy035)
Supplement: Supplementary Data [file dsy035_supp.zip › dsy035-suppl_data/DatasetS3_revised.xlsx]

## Sheet: 1. OrthNets with LS tr and tr-d
Dataset S3.1. Summary of OrthNets including lineage-specific transposition (tr) and transposition-duplication (tr-d) events	Species	Type	OrthNetID (ON_)	Node count pattern	Ath BestHit	Annotation (Ath BestHit)	CL copy ORF length (nt) / # exons	# Tr copies: total (TD) complete ORF , expressed , complete ORF & expressed	# Tr copies: complete , gene-only duplication
	Aly	tr	7312	1.1.1.1.1.1	AT5G14320	Ribosomal protein S13/S18 family	-	-	-
	Aly	tr	7647	1.1.1.1.1.1	AT1G80820	cinnamoyl coa reductase (CCR2);	-	-	-
	Aly	tr	8675	1.1.1.1.1.1	AT1G71310	cobalt ion binding	-	-	-
	Aly	tr	8706	1.1.1.1.1.1	AT4G36130	Ribosomal protein L2 family	-	-	-
	Aly	tr	8740	1.1.1.1.1.1	AT4G27180	kinesin 2 (ATK2)	-	-	-
	Aly	tr	11066	1.1.1.1.1.1	AT5G01160	RING/U-box superfamily protein	-	-	-
	Aly	tr	11589	1.1.1.1.1.1	AT1G80360	Pyridoxal phosphate (PLP)-dependent transferases superfamily protein	-	-	-
	Aly	tr	11631	1.1.1.1.1.1	AT3G05270	Plant protein of unknown function (DUF869);	-	-	-
	Aly	tr	11802	1.1.1.1.1.1	AT4G18240	starch synthase 4 (SS4)	-	-	-
	Aly	tr	12416	1.1.1.1.1.1	AT1G52500	MUTM homolog-1 (MMH-1);	-	-	-
	Aly	tr	12992	1.1.1.1.1.1	AT5G23660	homolog of Medicago truncatula MTN3 (MTN3)	-	-	-
	Aly	tr	13361	1.1.1.1.1.1	AT3G19990	unknown protein	-	-	-
	Aly	tr	0_1121	1.1.1.1.1.1	AT5G17910	unknown protein	-	-	-
	Aly	tr	0_1132	1.1.1.1.1.1	AT2G41610	unknown protein	-	-	-
	Aly	tr-d	40	83.1.1.1.1.1	AT1G04430	S-adenosyl-L-methionine-dependent methyltransferases superfamily protein	1869 / 7	0, 0, 5, 0	0, 0
	Aly	tr-d	1227	11.1.1.1.1.1	AT5G60840	unknown protein	630 / 5	5 (3), 4, 2, 2	5, 0
	Aly	tr-d	2179	7.1.1.1.1.1	AT5G65450	ubiquitin-specific protease 17 (UBP17)	2196 / 12	6 (2), 0, 3, 0	0, 0
	Aly	tr-d	2327	7.1.1.1.1.1	AT5G36290	Uncharacterized protein family (UPF0016)	891 / 9	6, 0, 0, 0	0, 0
	Aly	tr-d	1000_1	5.1.1.1.1.1	AT1G04985	unknown protein	582 / 5	4, 0, 3, 0	0, 0
	Aly	tr-d	2372	6.1.1.1.1.1	AT5G15410	DEFENSE NO DEATH 1 (DND1);	2181 / 8	5, 0, 1, 0	0, 0
	Aly	tr-d	2558	6.1.1.1.1.1	AT3G11410	protein phosphatase 2CA (PP2CA)	1191 / 5	5 (2), 0, 1, 0	0, 0
	Aly	tr-d	2644	6.1.1.1.1.1	AT1G76310	CYCLIN B2;4 (CYCB2;4)	1299 / 11	5 (2), 0, 0, 0	0, 0
	Aly	tr-d	2695	6.1.1.1.1.1	AT4G01660	ABC transporter 1 (ABC1);	1869 / 7	5, 0, 0, 0	0, 0
	Aly	tr-d	2766	6.1.1.1.1.1	AT5G64090	FUNCTIONS IN: molecular_function unknown	1326 / 1	5, 0, 0, 0	0, 0
	Aly	tr-d	1301_1	4.1.1.1.1.1	AT3G48000	aldehyde dehydrogenase 2B4 (ALDH2B4)	1614 / 11	3, 1, 1, 1	0, 0
	Aly	tr-d	1385_1	4.1.1.1.1.1	AT3G59990	methionine aminopeptidase 2B (MAP2B)	1323 / 11	3, 0, 2, 0	0, 0
	Aly	tr-d	140_3	4.1.1.1.1.1	AT3G24330	O-Glycosyl hydrolases family 17 protein	1368 / 1	3, 0, 0, 0	0, 0
	Aly	tr-d	1492_1	4.1.1.1.1.1	AT5G02220	unknown protein	205 / 1	3, 2, 0, 0	2, 0
	Aly	tr-d	180_2	4.1.1.1.1.1	AT3G17820	glutamine synthetase 1.3 (GLN1.3)	1065 / 9	3, 0, 0, 0	0, 0
	Aly	tr-d	3086	5.1.1.1.1.1	AT2G40190	LEAF WILTING 3 (LEW3);	1350 / 7	3, 0, 0, 0	0, 0
	Aly	tr-d	3112	5.1.1.1.1.1	AT1G09270	importin alpha isoform 4 (IMPA-4)	1617 / 10	1, 0, 0, 0	0, 0
	Aly	tr-d	3113	5.1.1.1.1.1	AT5G41880	POLA3	1209 / 13	4 (2), 0, 0, 0	0, 0
	Aly	tr-d	3128	5.1.1.1.1.1	AT3G09560	Lipin family protein;	2628 / 10	4, 0, 0, 0	0, 0
	Aly	tr-d	3156	5.1.1.1.1.1	AT2G42620	MORE AXILLARY BRANCHES 2 (MAX2)	2085 / 1	4, 0, 0, 0	0, 0
	Aly	tr-d	3221	5.1.1.1.1.1	AT5G12320	ankyrin repeat family protein;	435 / 6	4, 2, 0, 0	0, 1
	Aly	tr-d	3245	5.1.1.1.1.1	AT3G48150	anaphase-promoting complex subunit 8 (APC8)	1740 / 4	4 (2), 2, 0, 0	0, 0
	Aly	tr-d	3267	5.1.1.1.1.1	AT3G63190	ribosome recycling factor, chloroplast precursor (RRF)	828 / 11	4, 0, 0, 0	0, 0
	Aly	tr-d	3282	5.1.1.1.1.1	AT5G23290	prefoldin 5 (PFD5)	456 / 4	4, 0, 0, 0	0, 0
	Aly	tr-d	3286	5.1.1.1.1.1	AT3G01660	S-adenosyl-L-methionine-dependent methyltransferases superfamily protein	825 / 2	4 (2), 0, 0, 0	0, 0
	Aly	tr-d	3327	5.1.1.1.1.1	AT1G28380	necrotic spotted lesions 1 (NSL1);	1839 / 7	4, 0, 0, 0	0, 0
	Aly	tr-d	1529_1	3.1.1.1.1.1	AT2G17930	Phosphatidylinositol 3- and 4-kinase family protein with FAT domain	11391 / 34	1, 0, 1, 0	0, 0
	Aly	tr-d	162_2	3.1.1.1.1.1	AT5G44000	Glutathione S-transferase family protein	1752 / 6	1, 0, 1, 0	0, 0
	Aly	tr-d	1620_1	3.1.1.1.1.1	AT2G02180	tobamovirus multiplication protein 3 (TOM3)	927 / 11	2, 0, 0, 0	0, 0
	Aly	tr-d	200_3	3.1.1.1.1.1	AT5G65310	homeobox protein 5 (HB5)	942 / 3	2, 1, 2, 1	1, 0
	Aly	tr-d	296_3	3.1.1.1.1.1	AT3G27640	Transducin/WD40 repeat-like superfamily protein;	1617 / 17	2, 0, 0, 0	0, 0
	Aly	tr-d	490_2	3.1.1.1.1.1	AT2G04620	Cation efflux family protein	1743 / 2	2, 0, 0, 0	0, 0
	Aly	tr-d	551_2	3.1.1.1.1.1	AT3G53450	Putative lysine decarboxylase family protein	651 / 7	2, 0, 0, 0	0, 0
	Aly	tr-d	582_2	3.1.1.1.1.1	AT3G28920	homeobox protein 34 (HB34)	2907 / 2	2, 0, 0, 0	0, 0
	Aly	tr-d	66_4	3.1.1.1.1.1	AT1G48560	unknown protein	1932 / 2	2, 0, 0, 0	0, 0
	Aly	tr-d	69_3	3.1.1.1.1.1	AT2G47610	Ribosomal protein L7Ae/L30e/S12e/Gadd45 family protein	774 / 7	2, 0, 0, 0	0, 0
	Aly	tr-d	79_3	3.1.1.1.1.1	AT1G01840	unknown protein	429 / 1	2, 1, 0, 0	0, 0
	Aly	tr-d	848_2	3.1.1.1.1.1	AT1G08570	atypical CYS HIS rich thioredoxin 4 (ACHT4)	831 / 4	2, 0, 0, 0	0, 0
	Aly	tr-d	3453	4.1.1.1.1.1	AT5G12290	DGD1 SUPPRESSOR 1 (DGS1)	1809 / 14	3, 0, 3, 0	0, 0
	Aly	tr-d	3471	4.1.1.1.1.1	AT2G36200	P-loop containing nucleoside triphosphate hydrolases superfamily protein	3141 / 23	1, 0, 0, 0	0, 0
	Aly	tr-d	3478	4.1.1.1.1.1	AT3G57070	Glutaredoxin family protein	1245 / 1	3, 0, 3, 0	0, 0
	Aly	tr-d	3489	4.1.1.1.1.1	AT1G70160	unknown protein	1578 / 9	3, 0, 0, 0	0, 0
	Aly	tr-d	3503	4.1.1.1.1.1	AT1G36050	Endoplasmic reticulum vesicle transporter protein	1161 / 13	3, 0, 0, 0	0, 0
	Aly	tr-d	3516	4.1.1.1.1.1	AT1G07890	ascorbate peroxidase 1 (APX1)	753 / 8	3, 0, 1, 0	0, 0
	Aly	tr-d	3527	4.1.1.1.1.1	AT1G14790	RNA-dependent RNA polymerase 1 (RDR1);	3324 / 3	3, 1, 1, 1	1, 0
	Aly	tr-d	3531	4.1.1.1.1.1	AT2G44160	methylenetetrahydrofolate reductase 2 (MTHFR2)	1785 / 10	2, 0, 2, 0	0, 0
	Aly	tr-d	3534	4.1.1.1.1.1	AT3G61610	Galactose mutarotase-like superfamily protein	954 / 8	3, 0, 0, 0	0, 0
	Aly	tr-d	3544	4.1.1.1.1.1	AT4G12000	SNARE associated Golgi protein family;	918 / 4	3, 0, 1, 0	0, 0
	Aly	tr-d	3557	4.1.1.1.1.1	AT5G18670	beta-amylase 3 (BMY3)	1605 / 3	3, 1, 2, 1	1, 0
	Aly	tr-d	3576	4.1.1.1.1.1	AT3G06150	unknown protein	1791 / 1	3, 0, 3, 0	0, 0
	Aly	tr-d	3580	4.1.1.1.1.1	AT5G56090	cytochrome c oxidase 15 (COX15)	1374 / 7	2, 2, 2, 2	2, 0
	Aly	tr-d	3585	4.1.1.1.1.1	AT4G19140	unknown protein	915 / 5	3, 0, 1, 0	0, 0
	Aly	tr-d	3588	4.1.1.1.1.1	AT4G24930	thylakoid lumenal 17.9 kDa protein, chloroplast	681 / 4	3, 0, 0, 0	0, 0
	Aly	tr-d	3609	4.1.1.1.1.1	AT1G77500	Protein of unknown function (DUF630 and DUF632)	2643 / 4	3, 0, 0, 0	0, 0
	Aly	tr-d	3636	4.1.1.1.1.1	AT3G11964	RNA binding;RNA binding	5532 / 39	3, 0, 3, 0	0, 0
	Aly	tr-d	3651	4.1.1.1.1.1	AT4G35730	Regulator of Vps4 activity in the MVB pathway protein;	1398 / 7	3, 0, 3, 0	0, 0
	Aly	tr-d	3673	4.1.1.1.1.1	AT1G14570	UBX domain-containing protein;	1419 / 9	3, 0, 2, 0	0, 1
	Aly	tr-d	3689	4.1.1.1.1.1	AT3G11830	TCP-1/cpn60 chaperonin family protein	1677 / 14	3, 0, 0, 0	0, 0
	Aly	tr-d	3703	4.1.1.1.1.1	AT2G04560	transferases, transferring glycosyl groups	1365 / 8	3, 0, 3, 0	0, 0
	Aly	tr-d	3730	4.1.1.1.1.1	AT1G59970	Matrixin family protein	1056 / 2	3, 0, 0, 0	0, 0
	Aly	tr-d	3733	4.1.1.1.1.1	AT3G14400	ubiquitin-specific protease 25 (UBP25)	1989 / 8	3, 0, 2, 0	0, 0
	Aly	tr-d	3738	4.1.1.1.1.1	AT2G37670	Transducin/WD40 repeat-like superfamily protein;	2736 / 6	3, 0, 2, 0	0, 0
	Aly	tr-d	3744	4.1.1.1.1.1	AT5G52440	HIGH CHLOROPHYLL FLUORESCENCE 106 (HCF106)	789 / 6	3, 0, 1, 0	0, 0
	Aly	tr-d	3752	4.1.1.1.1.1	AT2G32235	unknown protein	906 / 3	3, 2, 2, 2	0, 0
	Aly	tr-d	3767	4.1.1.1.1.1	AT5G47520	RAB GTPase homolog A5A (RABA5a)	666 / 2	3, 0, 0, 0	0, 0
	Aly	tr-d	3770	4.1.1.1.1.1	AT2G38310	PYR1-like 4 (PYL4);	621 / 1	3, 0, 0, 0	0, 0
	Aly	tr-d	1867_1	2.1.1.1.1.1	AT1G67035	unknown protein	555 / 2	1, 0, 1, 0	0, 0
	Aly	tr-d	1895_1	2.1.1.1.1.1	AT5G44750	REV1	1521 / 4	1, 0, 1, 0	0, 0
	Aly	tr-d	21_3	2.1.1.1.1.1	AT1G24230	Paired amphipathic helix (PAH2) superfamily protein	1302 / 8	1, 0, 1, 0	0, 0
	Aly	tr-d	2221_1	2.1.1.1.1.1	AT5G39970	catalytics	2067 / 7	1, 0, 1, 0	0, 0
	Aly	tr-d	278_2	2.1.1.1.1.1	AT5G47780	galacturonosyltransferase 4 (GAUT4)	186 / 2	1, 0, 1, 0	0, 1
	Aly	tr-d	282_2	2.1.1.1.1.1	AT3G47940	DNAJ heat shock family protein	1053 / 2	1, 0, 0, 0	0, 0
	Aly	tr-d	283_2	2.1.1.1.1.1	AT2G28480	RNA-binding CRS1 / YhbY (CRM) domain protein	1038 / 4	1, 0, 0, 0	0, 0
	Aly	tr-d	31_4	2.1.1.1.1.1	AT5G41460	Protein of unknown function (DUF604);	1569 / 4	1, 0, 0, 0	0, 0
	Aly	tr-d	369_2	2.1.1.1.1.1	AT4G38200	SEC7-like guanine nucleotide exchange family protein	5085 / 11	1, 0, 0, 0	0, 0
	Aly	tr-d	413_2	2.1.1.1.1.1	AT3G23370	RNA-binding (RRM/RBD/RNP motifs) family protein	3117 / 16	1, 0, 1, 0	0, 0
	Aly	tr-d	415_3	2.1.1.1.1.1	AT3G09840	cell division cycle 48 (CDC48)	2430 / 8	1, 0, 1, 0	0, 0
	Aly	tr-d	42_2	2.1.1.1.1.1	AT5G07280	EXCESS MICROSPOROCYTES1 (EMS1);	3543 / 2	1, 0, 0, 0	0, 0
	Aly	tr-d	443_2	2.1.1.1.1.1	AT5G49990	Xanthine/uracil permease family protein	948 / 8	1, 0, 0, 0	0, 0
	Aly	tr-d	479_2	2.1.1.1.1.1	AT1G19540	NmrA-like negative transcriptional regulator family protein	927 / 5	1, 1, 0, 0	1, 0
	Aly	tr-d	515_2	2.1.1.1.1.1	AT1G11950	Transcription factor jumonji (jmjC) domain-containing protein;	2361 / 17	1, 0, 1, 0	0, 0
	Aly	tr-d	543_2	2.1.1.1.1.1	AT1G07770	ribosomal protein S15A (RPS15A)	393 / 3	1, 0, 1, 0	0, 0
	Aly	tr-d	75_3	2.1.1.1.1.1	AT4G01540	NAC with transmembrane motif1 (NTM1);	888 / 3	1, 0, 1, 0	0, 0
	Aly	tr-d	782_2	2.1.1.1.1.1	AT3G48070	RING/U-box superfamily protein	1074 / 4	1, 0, 0, 0	0, 0
	Aly	tr-d	79_4	2.1.1.1.1.1	AT4G17880	Basic helix-loop-helix (bHLH) DNA-binding family protein	1797 / 1	1, 0, 0, 0	0, 0
	Aly	tr-d	841_2	2.1.1.1.1.1	AT4G34215	Domain of unknown function (DUF303) ;	789 / 2	1, 0, 1, 0	0, 0
	Aly	tr-d	933_2	2.1.1.1.1.1	AT5G41900	alpha/beta-Hydrolases superfamily protein	1416 / 4	1, 0, 0, 0	0, 0
	Aly	tr-d	936_2	2.1.1.1.1.1	AT1G26230	TCP-1/cpn60 chaperonin family protein	1617 / 13	1, 0, 1, 0	0, 0
	Aly	tr-d	3862	3.1.1.1.1.1	AT2G29180	unknown protein	504 / 2	1, 1, 1, 1	0, 0
	Aly	tr-d	3878	3.1.1.1.1.1	AT2G38740	Haloacid dehalogenase-like hydrolase (HAD) superfamily protein	738 / 4	2, 0, 2, 0	0, 0
	Aly	tr-d	3883	3.1.1.1.1.1	AT5G03730	CONSTITUTIVE TRIPLE RESPONSE 1 (CTR1);	2463 / 15	2, 0, 0, 0	0, 0
	Aly	tr-d	3885	3.1.1.1.1.1	AT5G04820	ovate family protein 13 (OFP13)	771 / 1	1, 0, 0, 0	0, 0
	Aly	tr-d	3898	3.1.1.1.1.1	AT3G54900	CAX interacting protein 1 (CXIP1)	516 / 1	2, 0, 1, 0	0, 0
	Aly	tr-d	3900	3.1.1.1.1.1	AT1G77440	20S proteasome beta subunit C2 (PBC2)	615 / 7	2, 0, 2, 0	0, 0
	Aly	tr-d	3906	3.1.1.1.1.1	AT5G66810	unknown	2238 / 12	2, 0, 2, 0	0, 0
	Aly	tr-d	3915	3.1.1.1.1.1	AT5G41920	GRAS family transcription factor;	1233 / 1	2, 0, 2, 0	0, 0
	Aly	tr-d	3918	3.1.1.1.1.1	AT3G62290	ADP-ribosylation factor A1E (ARFA1E)	570 / 5	1, 0, 0, 0	0, 1
	Aly	tr-d	3921	3.1.1.1.1.1	AT1G60490	vacuolar protein sorting 34 (VPS34)	2442 / 18	2, 0, 0, 0	0, 0
	Aly	tr-d	3928	3.1.1.1.1.1	AT3G51800	ATG2	1182 / 9	2, 0, 2, 0	0, 0
	Aly	tr-d	3930	3.1.1.1.1.1	AT5G06050	Putative methyltransferase family protein	2046 / 9	2, 0, 1, 0	0, 0
	Aly	tr-d	3933	3.1.1.1.1.1	AT4G14910	HISTIDINE BIOSYNTHESIS 5B (HISN5B)	816 / 8	2, 0, 2, 0	0, 0
	Aly	tr-d	3935	3.1.1.1.1.1	AT1G26690	emp24/gp25L/p24 family/GOLD family protein	645 / 4	2, 0, 0, 0	0, 0
	Aly	tr-d	3951	3.1.1.1.1.1	AT4G17960	unknown protein	465 / 2	2, 0, 0, 0	0, 0
	Aly	tr-d	3959	3.1.1.1.1.1	AT5G67280	receptor-like kinase (RLK)	2253 / 2	2, 0, 0, 0	0, 0
	Aly	tr-d	3974	3.1.1.1.1.1	AT4G09000	general regulatory factor 1 (GRF1);	801 / 4	2, 0, 0, 0	0, 0
	Aly	tr-d	3984	3.1.1.1.1.1	AT4G36940	nicotinate phosphoribosyltransferase 1 (NAPRT1)	1608 / 14	0, 0, 0, 0	-, -
	Aly	tr-d	3987	3.1.1.1.1.1	AT2G43180	Phosphoenolpyruvate carboxylase family protein	1437 / 7	2, 0, 0, 0	0, 0
	Aly	tr-d	3988	3.1.1.1.1.1	AT2G19600	K+ efflux antiporter 4 (KEA4)	1776 / 20	2, 0, 0, 0	0, 0
	Aly	tr-d	3990	3.1.1.1.1.1	AT4G27350	Protein of unknown function (DUF1223);	837 / 2	2, 0, 0, 0	0, 0
	Aly	tr-d	3996	3.1.1.1.1.1	AT5G22940	FRA8 homolog (F8H);	1398 / 4	2, 0, 1, 0	0, 0
	Aly	tr-d	4002	3.1.1.1.1.1	AT5G37010	unknown protein	1899 / 2	2, 0, 1, 0	0, 0
	Aly	tr-d	4003	3.1.1.1.1.1	AT5G25760	peroxin4 (PEX4);	474 / 5	1, 1, 1, 1	0, 1
	Aly	tr-d	4012	3.1.1.1.1.1	AT3G16730	unknown	2052 / 11	2, 0, 2, 0	0, 0
	Aly	tr-d	4016	3.1.1.1.1.1	AT5G52640	heat shock protein 90.1 (HSP90.1)	2118 / 4	2, 0, 1, 0	0, 0
	Aly	tr-d	4030	3.1.1.1.1.1	AT2G34930	disease resistance family protein / LRR family protein	2739 / 1	2 (2), 0, 0, 0	0, 0
	Aly	tr-d	4033	3.1.1.1.1.1	AT5G04420	Galactose oxidase/kelch repeat superfamily protein	1545 / 13	2, 0, 0, 0	0, 0
	Aly	tr-d	4037	3.1.1.1.1.1	AT2G23150	natural resistance-associated macrophage protein 3 (NRAMP3)	1524 / 4	2, 0, 1, 0	0, 0
	Aly	tr-d	4059	3.1.1.1.1.1	AT5G56100	glycine-rich protein / oleosin	432 / 1	1, 1, 1, 1	1, 0
	Aly	tr-d	4066	3.1.1.1.1.1	AT2G36250	FTSZ2-1	1440 / 6	1, 0, 1, 0	0, 0
	Aly	tr-d	4067	3.1.1.1.1.1	AT1G79690	nudix hydrolase homolog 3 (NUDT3)	2379 / 22	2, 0, 2, 0	0, 0
	Aly	tr-d	4087	3.1.1.1.1.1	AT1G71190	senescence associated gene 18 (SAG18)	831 / 9	2, 0, 1, 0	0, 0
	Aly	tr-d	4095	3.1.1.1.1.1	AT4G21700	Protein of unknown function (DUF2921)	2910 / 2	2, 0, 1, 0	0, 0
	Aly	tr-d	4132	3.1.1.1.1.1	AT2G38860	YLS5	1197 / 4	2, 0, 0, 0	0, 0
	Aly	tr-d	4134	3.1.1.1.1.1	AT1G71980	Protease-associated (PA) RING/U-box zinc finger family protein	1347 / 4	2, 0, 0, 0	0, 0
	Aly	tr-d	4138	3.1.1.1.1.1	AT5G66930	unknown protein	651 / 7	2, 2, 2, 2	0, 0
	Aly	tr-d	4147	3.1.1.1.1.1	AT1G02010	secretory 1A (SEC1A)	1992 / 21	2 (2), 0, 2, 0	0, 0
	Aly	tr-d	4153	3.1.1.1.1.1	AT1G54680	unknown protein	885 / 8	1 (2), 0, 2, 0	0, 0
	Aly	tr-d	4182	3.1.1.1.1.1	na	na	1113 / 11	1, 0, 1, 0	0, 0
	Aly	tr-d	4187	3.1.1.1.1.1	AT5G26240	chloride channel D (CLC-D);	2379 / 22	2, 0, 0, 0	0, 0
	Aly	tr-d	4190	3.1.1.1.1.1	AT4G37210	Tetratricopeptide repeat (TPR)-like superfamily protein	1497 / 6	2, 0, 0, 0	0, 0
	Aly	tr-d	4202	3.1.1.1.1.1	AT5G46180	ornithine-delta-aminotransferase (DELTA-OAT)	1428 / 10	2, 0, 0, 0	0, 0
	Aly	tr-d	4211	3.1.1.1.1.1	AT3G25980	MITOTIC ARREST-DEFICIENT 2 (MAD2);	630 / 7	2, 0, 0, 0	0, 0
	Aly	tr-d	4219	3.1.1.1.1.1	AT1G61560	MILDEW RESISTANCE LOCUS O 6 (MLO6)	1761 / 14	2, 0, 0, 0	0, 0
	Aly	tr-d	4234	3.1.1.1.1.1	AT5G55610	unknown protein	987 / 6	2, 0, 1, 0	0, 0
	Aly	tr-d	4235	3.1.1.1.1.1	AT1G71720	Nucleic acid-binding proteins superfamily	1506 / 8	2, 0, 2, 0	0, 0
	Aly	tr-d	4246	3.1.1.1.1.1	AT3G06240	F-box family protein;	1284 / 2	1, 1, 1, 1	0, 1
	Aly	tr-d	4255	3.1.1.1.1.1	AT3G02570	MATERNAL EFFECT EMBRYO ARREST 31 (MEE31);	1299 / 5	2, 1, 0, 0	0, 0
	Aly	tr-d	4262	3.1.1.1.1.1	AT1G13970	Protein of unknown function (DUF1336)	1518 / 8	2 (2), 0, 0, 0	0, 0
	Aly	tr-d	4272	3.1.1.1.1.1	AT3G03210	unknown protein	1107 / 1	2, 0, 2, 0	0, 0
	Aly	tr-d	4276	3.1.1.1.1.1	AT3G05170	Phosphoglycerate mutase family protein	963 / 2	2, 0, 1, 0	0, 0
	Aly	tr-d	4282	3.1.1.1.1.1	AT5G51960	unknown	312 / 2	2, 2, 2, 2	1, 0
	Aly	tr-d	4290	3.1.1.1.1.1	AT1G66750	CDK-activating kinase 4 (CAK4)	1047 / 6	2, 0, 2, 0	0, 0
	Aly	tr-d	4292	3.1.1.1.1.1	AT1G51070	basic Helix-Loop-Helix 115 (bHLH115)	681 / 5	2, 0, 2, 0	0, 0
	Aly	tr-d	4303	3.1.1.1.1.1	na	na	837 / 5	2 (2), 0, 0, 0	0, 0
	Aly	tr-d	4346	3.1.1.1.1.1	AT1G23200	Plant invertase/pectin methylesterase inhibitor superfamily	1659 / 2	2 (2), 0, 0, 0	0, 0
	Aly	tr-d	4349	3.1.1.1.1.1	AT3G62700	multidrug resistance-associated protein 10 (MRP10)	4641 / 9	2, 0, 0, 0	0, 0
	Aly	tr-d	4376	3.1.1.1.1.1	AT3G19650	cyclin-related	891 / 4	2, 0, 2, 0	0, 0
	Aly	tr-d	4380	3.1.1.1.1.1	AT4G39460	S-adenosylmethionine carrier 1 (SAMC1)	978 / 12	2, 0, 0, 0	0, 0
	Aly	tr-d	4389	3.1.1.1.1.1	AT4G24830	arginosuccinate synthase family	1488 / 10	2, 0, 0, 0	0, 0
	Aly	tr-d	4409	3.1.1.1.1.1	AT2G36470	Plant protein of unknown function (DUF868);	978 / 1	1, 0, 1, 0	0, 0
	Aly	tr-d	4420	3.1.1.1.1.1	AT3G02130	receptor-like protein kinase 2 (RPK2)	2958 / 1	2, 0, 2, 0	1, 0
	Aly	tr-d	4572	2.1.1.1.1.1	AT2G38020	VACUOLELESS 1 (VCL1);	2577 / 15	1, 0, 1, 0	0, 0
	Aly	tr-d	4580	2.1.1.1.1.1	AT5G18140	Chaperone DnaJ-domain superfamily protein	996 / 3	1, 0, 0, 0	0, 0
	Aly	tr-d	4587	2.1.1.1.1.1	AT1G62870	unknown protein	2301 / 1	1, 0, 0, 0	0, 0
	Aly	tr-d	4589	2.1.1.1.1.1	AT5G51840	unknown protein	726 / 7	1, 1, 1, 1	1, 0
	Aly	tr-d	4591	2.1.1.1.1.1	AT1G32930	Galactosyltransferase family protein	1200 / 11	1, 0, 0, 0	0, 0
	Aly	tr-d	4593	2.1.1.1.1.1	AT5G14610	DEAD box RNA helicase family protein	2142 / 10	1, 0, 1, 0	0, 0
	Aly	tr-d	4594	2.1.1.1.1.1	AT4G04180	P-loop containing nucleoside triphosphate hydrolases superfamily protein	1809 / 14	1, 0, 0, 0	0, 0
	Aly	tr-d	4596	2.1.1.1.1.1	AT2G40430	FUNCTIONS IN: molecular_function unknown	1299 / 14	1, 0, 0, 0	0, 0
	Aly	tr-d	4599	2.1.1.1.1.1	AT5G10160	Thioesterase superfamily protein	660 / 4	1, 0, 1, 0	0, 0
	Aly	tr-d	4619	2.1.1.1.1.1	AT5G21140	embryo defective 1379 (emb1379);	945 / 6	1, 1, 0, 0	0, 0
	Aly	tr-d	4620	2.1.1.1.1.1	AT1G49880	Erv1/Alr family protein	564 / 6	1, 0, 1, 0	0, 0
	Aly	tr-d	4625	2.1.1.1.1.1	AT3G55410	2-oxoglutarate dehydrogenase, E1 component	3054 / 8	1, 0, 0, 0	0, 0
	Aly	tr-d	4631	2.1.1.1.1.1	AT1G44575	NONPHOTOCHEMICAL QUENCHING 4 (NPQ4)	798 / 4	1, 0, 0, 0	0, 0
	Aly	tr-d	4651	2.1.1.1.1.1	AT3G22660	rRNA processing protein-related;	885 / 1	0, 0, 0, 0	-, -
	Aly	tr-d	4654	2.1.1.1.1.1	AT2G05760	Xanthine/uracil permease family protein	1563 / 13	1, 0, 0, 0	0, 0
	Aly	tr-d	4659	2.1.1.1.1.1	AT5G42850	Thioredoxin superfamily protein;	405 / 2	1, 1, 1, 1	0, 0
	Aly	tr-d	4660	2.1.1.1.1.1	AT3G24360	ATP-dependent caseinolytic (Clp) protease/crotonase family protein	1251 / 10	1, 0, 0, 0	0, 0
	Aly	tr-d	4663	2.1.1.1.1.1	AT2G36305	farnesylated protein-converting enzyme 2 (FACE2);	936 / 8	1, 0, 1, 0	0, 0
	Aly	tr-d	4671	2.1.1.1.1.1	AT2G22650	FAD-dependent oxidoreductase family protein	1266 / 10	0, 0, 1, 0	-, -
	Aly	tr-d	4678	2.1.1.1.1.1	AT2G37380	unknown protein	938 / 1	1, 1, 1, 1	1, 0
	Aly	tr-d	4684	2.1.1.1.1.1	AT5G64420	DNA polymerase V family	3906 / 11	1, 0, 1, 0	0, 0
	Aly	tr-d	4685	2.1.1.1.1.1	AT1G22410	Class-II DAHP synthetase family protein	1584 / 5	1, 0, 0, 0	0, 0
	Aly	tr-d	4718	2.1.1.1.1.1	AT3G58060	Cation efflux family protein	1236 / 7	1, 1, 0, 0	1, 0
	Aly	tr-d	4723	2.1.1.1.1.1	AT5G28500	unknown protein	1308 / 1	1, 0, 0, 0	0, 0
	Aly	tr-d	4724	2.1.1.1.1.1	AT2G03050	EMBRYO DEFECTIVE 93 (EMB93)	855 / 1	1, 0, 1, 0	0, 0
	Aly	tr-d	4730	2.1.1.1.1.1	AT5G11230	Nucleotide-sugar transporter family protein	1053 / 1	1, 0, 0, 0	0, 0
	Aly	tr-d	4743	2.1.1.1.1.1	AT1G35620	PDI-like 5-2 (PDIL5-2)	1323 / 5	1, 0, 0, 0	0, 0
	Aly	tr-d	4744	2.1.1.1.1.1	AT2G36620	ribosomal protein L24 (RPL24A)	495 / 5	1, 0, 0, 0	0, 0
	Aly	tr-d	4748	2.1.1.1.1.1	AT2G17230	EXORDIUM like 5 (EXL5)	1005 / 1	1, 0, 1, 0	0, 0
	Aly	tr-d	4759	2.1.1.1.1.1	AT5G61480	PHLOEM INTERCALATED WITH XYLEM (PXY)	3114 / 2	1, 0, 0, 0	0, 0
	Aly	tr-d	4765	2.1.1.1.1.1	AT5G62470	myb domain protein 96 (MYB96);	1050 / 3	1, 0, 1, 0	0, 0
	Aly	tr-d	4774	2.1.1.1.1.1	AT2G17560	high mobility group B4 (HMGB4)	432 / 7	1, 0, 1, 0	0, 0
	Aly	tr-d	4807	2.1.1.1.1.1	AT5G64460	Phosphoglycerate mutase family protein;	849 / 9	1, 0, 0, 0	0, 0
	Aly	tr-d	4809	2.1.1.1.1.1	AT3G24630	unknown protein	2205 / 3	1, 0, 0, 0	0, 0
	Aly	tr-d	4819	2.1.1.1.1.1	AT1G17480	IQ-domain 7 (IQD7);	1131 / 5	1, 0, 1, 0	0, 0
	Aly	tr-d	4821	2.1.1.1.1.1	AT5G38890	Nucleic acid-binding, OB-fold-like protein	576 / 7	1, 1, 1, 1	1, 0
	Aly	tr-d	4824	2.1.1.1.1.1	AT4G35970	ascorbate peroxidase 5 (APX5)	840 / 9	1, 0, 0, 0	0, 0
	Aly	tr-d	4831	2.1.1.1.1.1	AT1G30810	Transcription factor jumonji (jmj) family protein / zinc finger (C5HC2 type) family protein	2544 / 10	0, 0, 1, 0	-, -
	Aly	tr-d	4850	2.1.1.1.1.1	AT3G53610	RAB GTPase homolog 8 (RAB8)	651 / 8	1, 0, 0, 0	0, 0
	Aly	tr-d	4860	2.1.1.1.1.1	AT1G49245	Prefoldin chaperone subunit family protein	234 / 1	1, 1, 1, 1	1, 0
	Aly	tr-d	4866	2.1.1.1.1.1	AT1G68820	Transmembrane Fragile-X-F-associated protein	1386 / 14	1, 0, 0, 0	0, 0
	Aly	tr-d	4872	2.1.1.1.1.1	AT5G58300	Leucine-rich repeat protein kinase family protein	1977 / 2	1, 1, 0, 0	0, 0
	Aly	tr-d	4879	2.1.1.1.1.1	AT5G43500	actin-related protein 9 (ARP9);	1791 / 17	1, 0, 0, 0	0, 0
	Aly	tr-d	4893	2.1.1.1.1.1	AT1G49850	RING/U-box superfamily protein	747 / 3	1, 1, 1, 1	1, 0
	Aly	tr-d	4896	2.1.1.1.1.1	AT4G24330	Protein of unknown function (DUF1682)	1431 / 3	1, 0, 1, 0	0, 0
	Aly	tr-d	4902	2.1.1.1.1.1	AT4G28850	xyloglucan endotransglucosylase/hydrolase 26 (XTH26)	879 / 4	1, 1, 0, 0	1, 0
	Aly	tr-d	4909	2.1.1.1.1.1	AT5G06740	Concanavalin A-like lectin protein kinase family protein	1965 / 2	1, 1, 1, 1	0, 1
	Aly	tr-d	4911	2.1.1.1.1.1	AT3G27170	chloride channel B (CLC-B)	2340 / 6	1, 0, 0, 0	0, 0
	Aly	tr-d	4912	2.1.1.1.1.1	AT3G10060	FKBP-like peptidyl-prolyl cis-trans isomerase family protein	693 / 10	1, 1, 1, 1	1, 0
	Aly	tr-d	4916	2.1.1.1.1.1	AT2G37520	Acyl-CoA N-acyltransferase with RING/FYVE/PHD-type zinc finger domain	2589 / 20	1, 0, 0, 0	0, 0
	Aly	tr-d	4927	2.1.1.1.1.1	AT3G06540	Rab escort protein (REP)	1686 / 9	1, 0, 1, 0	0, 0
	Aly	tr-d	4942	2.1.1.1.1.1	AT3G51870	Mitochondrial substrate carrier family protein	1146 / 10	1, 0, 1, 0	0, 0
	Aly	tr-d	4946	2.1.1.1.1.1	AT1G14780	MAC/Perforin domain-containing protein;	1896 / 8	0, 0, 0, 0	-, -
	Aly	tr-d	4951	2.1.1.1.1.1	AT3G54010	PASTICCINO 1 (PAS1)	1917 / 20	1, 0, 1, 0	0, 0
	Aly	tr-d	4968	2.1.1.1.1.1	AT1G17330	Metal-dependent phosphohydrolase	669 / 7	1, 0, 0, 0	0, 0
	Aly	tr-d	4981	2.1.1.1.1.1	AT5G01760	ENTH/VHS/GAT family protein	1725 / 10	1, 1, 1, 1	1, 0
	Aly	tr-d	4982	2.1.1.1.1.1	AT3G55480	protein affected traf&#64257;cking 2 (PAT2)	3351 / 11	1, 0, 0, 0	0, 0
	Aly	tr-d	4990	2.1.1.1.1.1	AT3G06170	Serinc-domain containing serine and sphingolipid biosynthesis protein	1233 / 5	1, 0, 0, 0	0, 0
	Aly	tr-d	5019	2.1.1.1.1.1	AT3G13620	Amino acid permease family protein	1437 / 2	1, 0, 0, 0	0, 0
	Aly	tr-d	5049	2.1.1.1.1.1	AT5G51330	SWITCH1 (SWI1)	1764 / 8	1, 0, 0, 0	0, 0
	Aly	tr-d	5056	2.1.1.1.1.1	AT4G09150	T-complex protein 11	3261 / 12	1, 0, 0, 0	0, 0
	Aly	tr-d	5067	2.1.1.1.1.1	AT5G60580	RING/U-box superfamily protein	1476 / 8	1, 0, 0, 0	0, 1
	Aly	tr-d	5080	2.1.1.1.1.1	AT3G61260	Remorin family protein	645 / 5	1, 0, 1, 0	0, 0
	Aly	tr-d	5121	2.1.1.1.1.1	AT3G55430	O-Glycosyl hydrolases family 17 protein	1350 / 2	1, 0, 1, 0	0, 0
	Aly	tr-d	5140	2.1.1.1.1.1	AT3G19720	ACCUMULATION AND REPLICATION OF CHLOROPLAST 5 (ARC5)	2325 / 17	1, 0, 1, 0	0, 0
	Aly	tr-d	5141	2.1.1.1.1.1	AT3G16340	pleiotropic drug resistance 1 (PDR1)	4263 / 19	1, 0, 0, 0	0, 0
	Aly	tr-d	5148	2.1.1.1.1.1	AT5G12170	CRT (chloroquine-resistance transporter)-like transporter 3 (CLT3)	1365 / 8	1, 0, 0, 0	0, 0
	Aly	tr-d	5152	2.1.1.1.1.1	AT5G16590	Leucine-rich repeat protein kinase family protein	1872 / 3	1 (1), 0, 1, 0	1, 0
	Aly	tr-d	5153	2.1.1.1.1.1	AT5G06970	unknown	3306 / 26	1, 0, 1, 0	0, 0
	Aly	tr-d	5160	2.1.1.1.1.1	AT5G48160	OBERON2 (OBE2)	1719 / 2	1, 0, 1, 0	0, 0
	Aly	tr-d	5167	2.1.1.1.1.1	AT5G63840	RADIAL SWELLING 3 (RSW3)	2766 / 6	1, 0, 0, 0	0, 0
	Aly	tr-d	5172	2.1.1.1.1.1	AT4G27410	RESPONSIVE TO DESICCATION 26 (RD26);	945 / 5	1, 0, 0, 0	0, 0
	Aly	tr-d	5183	2.1.1.1.1.1	AT1G01960	embryo sac development arrest 10 (EDA10)	5253 / 11	1, 0, 0, 0	0, 0
	Aly	tr-d	5193	2.1.1.1.1.1	AT3G06190	BTB-POZ and MATH domain 2 (BPM2);	1221 / 4	1, 0, 1, 0	0, 0
	Aly	tr-d	5195	2.1.1.1.1.1	AT5G05980	DHFS-FPGS homolog B (DFB);	1713 / 17	1, 0, 0, 0	1, 0
	Aly	tr-d	5199	2.1.1.1.1.1	AT3G53320	unknown protein	1659 / 9	1, 0, 1, 0	0, 0
	Aly	tr-d	5200	2.1.1.1.1.1	AT3G05540	Methionine sulfoxide reductase (MSS4-like) family protein;	471 / 5	1, 0, 0, 0	0, 0
	Aly	tr-d	5206	2.1.1.1.1.1	AT1G01370	HTR12	546 / 8	1, 1, 1, 1	1, 0
	Aly	tr-d	5208	2.1.1.1.1.1	AT4G13010	Oxidoreductase, zinc-binding dehydrogenase family protein	990 / 4	1, 1, 0, 0	0, 0
	Aly	tr-d	5209	2.1.1.1.1.1	AT3G16380	poly(A) binding protein 6 (PAB6);	1629 / 7	1, 0, 0, 0	0, 0
	Aly	tr-d	5216	2.1.1.1.1.1	AT4G02840	Small nuclear ribonucleoprotein family protein	351 / 4	1, 1, 1, 1	0, 1
	Aly	tr-d	5218	2.1.1.1.1.1	AT3G20740	FERTILIZATION-INDEPENDENT ENDOSPERM (FIE);	1110 / 13	1, 1, 0, 0	0, 0
	Aly	tr-d	5221	2.1.1.1.1.1	AT3G09150	ELONGATED HYPOCOTYL 2 (HY2);	990 / 8	1, 0, 0, 0	0, 0
	Aly	tr-d	5248	2.1.1.1.1.1	AT3G62630	Protein of unknown function (DUF1645);	1143 / 1	1, 0, 0, 0	0, 0
	Aly	tr-d	5252	2.1.1.1.1.1	AT4G31560	high chlorophyll fluorescence 153 (HCF153)	414 / 2	1, 0, 0, 0	0, 0
	Aly	tr-d	5263	2.1.1.1.1.1	AT5G35630	glutamine synthetase 2 (GS2)	1290 / 11	1, 0, 0, 0	0, 0
	Aly	tr-d	5267	2.1.1.1.1.1	AT1G79640	Protein kinase superfamily protein	2037 / 20	1, 0, 1, 0	0, 0
	Aly	tr-d	5268	2.1.1.1.1.1	AT3G26670	Protein of unknown function (DUF803);	1326 / 12	1, 0, 0, 0	0, 0
	Aly	tr-d	5272	2.1.1.1.1.1	AT1G70590	F-box family protein	1038 / 4	1, 0, 1, 0	0, 0
	Aly	tr-d	5278	2.1.1.1.1.1	AT5G65930	ZWICHEL (ZWI);	3786 / 22	1, 0, 0, 0	0, 0
	Aly	tr-d	5282	2.1.1.1.1.1	AT2G44100	guanosine nucleotide diphosphate dissociation inhibitor 1 (GDI1);	1338 / 13	1, 0, 0, 0	0, 0
	Aly	tr-d	5286	2.1.1.1.1.1	AT1G14380	IQ-domain 28 (IQD28)	1986 / 6	1, 0, 0, 0	0, 0
	Aly	tr-d	5289	2.1.1.1.1.1	AT5G60600	4-hydroxy-3-methylbut-2-enyl diphosphate synthase (HDS)	2226 / 19	1, 0, 1, 0	0, 0
	Aly	tr-d	5304	2.1.1.1.1.1	AT2G14170	aldehyde dehydrogenase 6B2 (ALDH6B2)	1605 / 19	1, 0, 0, 0	0, 0
	Aly	tr-d	5309	2.1.1.1.1.1	AT1G70140	formin 8 (FH8)	2160 / 4	1, 0, 0, 0	0, 0
	Aly	tr-d	5317	2.1.1.1.1.1	AT2G43500	Plant regulator RWP-RK family protein;	2757 / 6	1, 0, 0, 0	0, 0
	Aly	tr-d	5325	2.1.1.1.1.1	AT3G03440	ARM repeat superfamily protein	1227 / 2	1, 0, 1, 0	0, 0
	Aly	tr-d	5326	2.1.1.1.1.1	AT2G37585	Core-2/I-branching beta-1,6-N-acetylglucosaminyltransferase family protein	672 / 4	0, 0, 0, 0	-, -
	Aly	tr-d	5331	2.1.1.1.1.1	AT2G45050	GATA transcription factor 2 (GATA2);	789 / 2	1, 0, 1, 0	0, 0
	Aly	tr-d	5342	2.1.1.1.1.1	AT5G54260	MEIOTIC RECOMBINATION 11 (MRE11)	2202 / 22	1, 0, 1, 0	0, 0
	Aly	tr-d	5343	2.1.1.1.1.1	AT5G66710	Protein kinase superfamily protein	1221 / 6	1, 0, 0, 0	0, 0
	Aly	tr-d	5368	2.1.1.1.1.1	AT5G62290	nucleotide-sensitive chloride conductance regulator (ICln) family protein	696 / 7	1, 0, 1, 0	0, 0
	Aly	tr-d	5386	2.1.1.1.1.1	AT3G48500	PIGMENT DEFECTIVE 312 (PDE312)	2028 / 12	1, 0, 0, 0	0, 0
	Aly	tr-d	5392	2.1.1.1.1.1	AT3G18420	Protein prenylyltransferase superfamily protein	963 / 1	1, 0, 1, 0	0, 0
	Aly	tr-d	5393	2.1.1.1.1.1	AT3G23540	alpha/beta-Hydrolases superfamily protein	1698 / 14	1, 0, 0, 0	0, 0
	Aly	tr-d	5398	2.1.1.1.1.1	AT2G02590	FUNCTIONS IN: molecular_function unknown	975 / 2	1, 0, 1, 0	0, 0
	Aly	tr-d	5422	2.1.1.1.1.1	AT3G02430	Protein of unknown function (DUF679);	660 / 1	1, 1, 1, 1	1, 0
	Aly	tr-d	5431	2.1.1.1.1.1	AT4G35830	aconitase 1 (ACO1)	2607 / 22	1, 0, 0, 0	0, 0
	Aly	tr-d	5433	2.1.1.1.1.1	AT5G01060	Protein kinase protein with tetratricopeptide repeat domain	1497 / 9	1, 0, 0, 0	0, 0
	Aly	tr-d	5438	2.1.1.1.1.1	AT3G14205	Phosphoinositide phosphatase family protein	2421 / 16	1, 0, 0, 0	0, 0
	Aly	tr-d	5446	2.1.1.1.1.1	AT1G02130	RAS 5 (RA-5)	612 / 8	1, 1, 1, 1	0, 0
	Aly	tr-d	5458	2.1.1.1.1.1	AT1G76760	thioredoxin Y1 (TY1)	474 / 5	1, 0, 0, 0	0, 0
	Aly	tr-d	5462	2.1.1.1.1.1	AT1G26940	Cyclophilin-like peptidyl-prolyl cis-trans isomerase family protein	681 / 8	1, 0, 1, 0	1, 0
	Aly	tr-d	5481	2.1.1.1.1.1	AT2G05710	aconitase 3 (ACO3)	2982 / 19	1, 1, 1, 1	0, 1
	Aly	tr-d	5525	2.1.1.1.1.1	AT2G23140	RING/U-box superfamily protein with ARM repeat domain	2490 / 4	1, 0, 1, 0	0, 0
	Aly	tr-d	5526	2.1.1.1.1.1	AT1G78120	Tetratricopeptide repeat (TPR)-like superfamily protein	1593 / 5	1, 0, 0, 0	0, 0
	Aly	tr-d	5541	2.1.1.1.1.1	AT2G32060	Ribosomal protein L7Ae/L30e/S12e/Gadd45 family protein	363 / 3	1, 1, 1, 1	1, 0
	Aly	tr-d	5544	2.1.1.1.1.1	AT2G29650	phosphate transporter 4;1 (PHT4;1);	1539 / 9	1, 0, 1, 0	0, 0
	Aly	tr-d	5554	2.1.1.1.1.1	AT5G03420	5'-AMP-activated protein kinase-related	1911 / 12	1, 0, 1, 0	0, 1
	Aly	tr-d	5570	2.1.1.1.1.1	AT4G12570	ubiquitin protein ligase 5 (UPL5);	2634 / 3	1, 1, 1, 1	0, 0
	Aly	tr-d	5574	2.1.1.1.1.1	AT4G18350	nine-cis-epoxycarotenoid dioxygenase 2 (NCED2);	1731 / 1	1, 0, 0, 0	0, 0
	Aly	tr-d	5588	2.1.1.1.1.1	AT3G05750	unknown protein	2382 / 4	1, 0, 0, 0	0, 0
	Aly	tr-d	5591	2.1.1.1.1.1	AT3G45620	Transducin/WD40 repeat-like superfamily protein	1446 / 5	1, 0, 0, 0	0, 0
	Aly	tr-d	5593	2.1.1.1.1.1	AT3G06610	DNA-binding enhancer protein-related	348 / 4	1, 0, 1, 0	0, 0
	Aly	tr-d	5604	2.1.1.1.1.1	AT5G40140	RING/U-box superfamily protein with ARM repeat domain	1647 / 1	1, 0, 1, 0	0, 0
	Aly	tr-d	5607	2.1.1.1.1.1	AT1G44110	Cyclin A1;1 (CYCA1;1);	1404 / 9	1, 0, 0, 0	0, 0
	Aly	tr-d	5609	2.1.1.1.1.1	AT1G21480	Exostosin family protein;	1389 / 8	1, 0, 0, 0	0, 0
	Aly	tr-d	5620	2.1.1.1.1.1	AT1G06690	NAD(P)-linked oxidoreductase superfamily protein	1134 / 10	1, 0, 0, 0	0, 0
	Aly	tr-d	5630	2.1.1.1.1.1	AT2G26990	FUSCA 12 (FUS12)	1320 / 10	1, 1, 1, 1	0, 1
	Aly	tr-d	5631	2.1.1.1.1.1	AT2G32940	ARGONAUTE 6 (AGO6);	2634 / 22	1, 0, 1, 0	0, 0
	Aly	tr-d	5639	2.1.1.1.1.1	AT5G61010	exocyst subunit exo70 family protein E2 (EXO70E2)	1920 / 1	1, 0, 1, 0	0, 0
	Aly	tr-d	5654	2.1.1.1.1.1	AT1G08830	copper/zinc superoxide dismutase 1 (CSD1)	459 / 7	1, 0, 0, 0	0, 1
	Aly	tr-d	5667	2.1.1.1.1.1	AT5G08740	NAD(P)H dehydrogenase C1 (NDC1)	1560 / 10	1, 0, 0, 0	0, 0
	Aly	tr-d	5668	2.1.1.1.1.1	AT5G23700	unknown protein	1674 / 17	1, 0, 1, 0	0, 0
	Aly	tr-d	5679	2.1.1.1.1.1	AT1G64670	BODYGUARD1 (BDG1);	579 / 2	1, 0, 1, 0	1, 0
	Aly	tr-d	5702	2.1.1.1.1.1	AT1G51080	unknown protein	867 / 1	1, 0, 1, 0	1, 0
	Aly	tr-d	5714	2.1.1.1.1.1	AT4G24120	YELLOW STRIPE like 1 (YSL1);	2022 / 4	1, 0, 0, 0	0, 0
	Aly	tr-d	5727	2.1.1.1.1.1	AT4G12830	alpha/beta-Hydrolases superfamily protein	1182 / 13	0, 0, 0, 0	-, -
	Aly	tr-d	5728	2.1.1.1.1.1	AT3G62780	Calcium-dependent lipid-binding (CaLB domain) family protein;	801 / 2	1, 0, 0, 0	0, 0
	Aly	tr-d	5731	2.1.1.1.1.1	AT3G04610	flowering locus KH domain (FLK)	1707 / 6	1, 0, 0, 0	0, 0
	Aly	tr-d	5747	2.1.1.1.1.1	AT3G10620	nudix hydrolase homolog 26 (NUDX26);	669 / 6	1, 0, 0, 0	0, 0
	Aly	tr-d	5749	2.1.1.1.1.1	AT4G32620	Enhancer of polycomb-like transcription factor protein	4653 / 4	1, 0, 0, 0	0, 0
	Aly	tr-d	5750	2.1.1.1.1.1	AT1G65020	FUNCTIONS IN: molecular_function unknown	960 / 6	1, 0, 1, 0	0, 0
	Aly	tr-d	5775	2.1.1.1.1.1	AT5G52410	INVOLVED IN: biological_process unknown	2250 / 11	1, 0, 0, 0	0, 0
	Aly	tr-d	5781	2.1.1.1.1.1	AT3G19553	Amino acid permease family protein	1440 / 2	1, 0, 0, 0	0, 0
	Aly	tr-d	5808	2.1.1.1.1.1	AT3G15430	Regulator of chromosome condensation (RCC1) family protein;	1467 / 6	1, 0, 0, 0	0, 0
	Aly	tr-d	5812	2.1.1.1.1.1	AT1G75270	dehydroascorbate reductase 2 (DHAR2)	642 / 3	1, 1, 1, 1	0, 0
	Aly	tr-d	5844	2.1.1.1.1.1	AT3G24350	syntaxin of plants 32 (SYP32)	1029 / 5	1, 1, 1, 1	1, 0
	Aly	tr-d	5848	2.1.1.1.1.1	AT3G25070	RPM1 interacting protein 4 (RIN4)	627 / 4	1, 1, 1, 1	0, 0
	Aly	tr-d	5857	2.1.1.1.1.1	AT1G47720	Organellar Single-stranded (OSB1)	786 / 4	1, 0, 0, 0	0, 0
	Aly	tr-d	5860	2.1.1.1.1.1	AT1G20840	tonoplast monosaccharide transporter1 (TMT1)	2208 / 5	1, 0, 0, 0	0, 0
	Aly	tr-d	5871	2.1.1.1.1.1	AT5G53800	unknown protein	1032 / 8	1, 0, 1, 0	0, 0
	Aly	tr-d	5876	2.1.1.1.1.1	AT1G31220	Formyl transferase	879 / 5	1, 1, 1, 1	1, 0
	Aly	tr-d	5884	2.1.1.1.1.1	AT1G31817	NUCLEAR FUSION DEFECTIVE 3 (NFD3)	942 / 2	1, 1, 1, 1	1, 0
	Aly	tr-d	5894	2.1.1.1.1.1	AT4G32920	glycine-rich protein	4275 / 22	1, 0, 1, 0	0, 0
	Aly	tr-d	5908	2.1.1.1.1.1	AT3G63210	Protein of unknown function (DUF581);	801 / 2	1, 0, 0, 0	0, 0
	Aly	tr-d	5909	2.1.1.1.1.1	AT3G20650	mRNA capping enzyme family protein	1113 / 13	1, 1, 1, 1	0, 1
	Aly	tr-d	5916	2.1.1.1.1.1	AT3G48540	Cytidine/deoxycytidylate deaminase family protein	699 / 9	1, 0, 0, 0	0, 0
	Aly	tr-d	5917	2.1.1.1.1.1	AT2G46535	unknown protein;	525 / 2	1, 1, 1, 1	0, 0
	Aly	tr-d	5918	2.1.1.1.1.1	AT1G23360	MENG;	789 / 8	1, 0, 0, 0	0, 0
	Aly	tr-d	5922	2.1.1.1.1.1	AT1G18040	cyclin-dependent kinase D1;3 (CDKD1;3);	1182 / 7	1, 0, 1, 0	0, 0
	Aly	tr-d	5933	2.1.1.1.1.1	AT3G47630	unknown	999 / 11	1, 0, 0, 0	0, 0
	Aly	tr-d	5954	2.1.1.1.1.1	AT5G14460	Pseudouridine synthase family protein	1617 / 9	1, 0, 0, 0	0, 0
	Aly	tr-d	5961	2.1.1.1.1.1	AT5G58350	with no lysine (K) kinase 4 (WNK4)	1716 / 7	0, 0, 0, 0	-, -
	Aly	tr-d	5970	2.1.1.1.1.1	AT4G16180	unknown protein	2469 / 16	1, 0, 1, 0	0, 0
	Aly	tr-d	5976	2.1.1.1.1.1	AT4G09140	MUTL-homologue 1 (MLH1)	2184 / 16	1, 0, 1, 0	0, 0
	Aly	tr-d	5981	2.1.1.1.1.1	AT1G76800	Vacuolar iron transporter (VIT) family protein;	591 / 1	1, 1, 1, 1	1, 0
	Aly	tr-d	5983	2.1.1.1.1.1	AT5G23535	KOW domain-containing protein	480 / 5	1, 1, 1, 1	1, 0
	Aly	tr-d	6003	2.1.1.1.1.1	AT1G32230	RADICAL-INDUCED CELL DEATH1 (RCD1);	1767 / 6	1, 0, 0, 0	0, 0
	Aly	tr-d	6020	2.1.1.1.1.1	AT1G20380	Prolyl oligopeptidase family protein	2196 / 11	1, 0, 0, 0	0, 0
	Aly	tr-d	6042	2.1.1.1.1.1	AT3G10572	3-phosphoinositide-dependent protein kinase-1, putative	1005 / 6	1, 1, 1, 1	0, 1
	Aly	tr-d	6047	2.1.1.1.1.1	AT2G24090	Ribosomal protein L35	423 / 3	1, 0, 1, 0	0, 0
	Aly	tr-d	6048	2.1.1.1.1.1	AT1G50840	polymerase gamma 2 (POLGAMMA2)	3144 / 12	1, 0, 0, 0	0, 0
	Aly	tr-d	6049	2.1.1.1.1.1	AT1G09930	oligopeptide transporter 2 (OPT2)	2205 / 5	1, 0, 0, 0	0, 0
	Aly	tr-d	6057	2.1.1.1.1.1	AT4G13430	isopropyl malate isomerase large subunit 1 (IIL1)	1527 / 15	1, 0, 1, 0	0, 0
	Aly	tr-d	6090	2.1.1.1.1.1	AT3G16640	translationally controlled tumor protein (TCTP)	507 / 5	1, 0, 0, 0	0, 0
	Aly	tr-d	6107	2.1.1.1.1.1	AT1G10590	Nucleic acid-binding, OB-fold-like protein	453 / 2	1, 0, 0, 0	0, 0
	Aly	tr-d	6108	2.1.1.1.1.1	AT2G26970	Polynucleotidyl transferase, ribonuclease H-like superfamily protein	672 / 8	1, 0, 1, 0	0, 0
	Aly	tr-d	6109	2.1.1.1.1.1	AT1G53000	KDSB	882 / 8	1, 0, 0, 0	0, 0
	Aly	tr-d	6110	2.1.1.1.1.1	AT3G07020	UDP-Glycosyltransferase superfamily protein	1908 / 14	1, 0, 0, 0	0, 0
	Aly	tr-d	6114	2.1.1.1.1.1	AT1G05510	FUNCTIONS IN: molecular_function unknown	726 / 3	1, 0, 0, 0	0, 0
	Aly	tr-d	6115	2.1.1.1.1.1	AT5G20320	dicer-like 4 (DCL4);	5082 / 25	1, 0, 1, 0	0, 0
	Aly	tr-d	6117	2.1.1.1.1.1	AT1G26520	Cobalamin biosynthesis CobW-like protein;	1125 / 9	1, 1, 1, 1	1, 0
	Aly	tr-d	6118	2.1.1.1.1.1	AT1G31020	thioredoxin O2 (TO2)	480 / 7	1, 0, 0, 0	0, 0
	Aly	tr-d	6122	2.1.1.1.1.1	AT5G56500	TCP-1/cpn60 chaperonin family protein	1794 / 14	1, 0, 0, 0	0, 0
	Aly	tr-d	6124	2.1.1.1.1.1	AT5G17980	C2 calcium/lipid-binding plant phosphoribosyltransferase family protein	3162 / 1	1, 0, 0, 0	0, 0
	Aly	tr-d	6127	2.1.1.1.1.1	AT1G27910	plant U-box 45 (PUB45)	2307 / 5	1, 0, 0, 0	0, 0
	Aly	tr-d	6133	2.1.1.1.1.1	AT3G24220	nine-cis-epoxycarotenoid dioxygenase 6 (NCED6);	1734 / 1	1, 0, 0, 0	0, 0
	Aly	tr-d	6155	2.1.1.1.1.1	AT5G51830	pfkB-like carbohydrate kinase family protein	1032 / 7	1, 1, 1, 1	1, 0
	Aly	tr-d	6163	2.1.1.1.1.1	AT2G38010	Neutral/alkaline non-lysosomal ceramidase	2358 / 9	1, 0, 0, 0	0, 0
	Aly	tr-d	3788	4.1.1.1.1.1	AT5G04140	glutamate synthase 1 (GLU1)	4821 / 34	3, 0, 3, 0	0, 0
	Aly	tr-d	3789	4.1.1.1.1.1	AT2G40780	Nucleic acid-binding, OB-fold-like protein	519 / 4	2, 0, 1, 0	0, 0
	Aly	tr-d	3836	4.1.1.1.1.1	AT3G57780	BEST Ath match: nucleolar protein gar2-related (AT2G42320.2)	2070 / 7	3 (2), 0, 3, 0	0, 0
	Aly	tr-d	3840	4.1.1.1.1.1	AT4G16100	Protein of unknown function (DUF789);	1173 / 6	3, 0, 0, 0	0, 0
	Aly	tr-d	4435	3.1.1.1.1.1	AT3G01600	NAC domain containing protein 44 (NAC044)	1074 / 5	1, 0, 1, 0	0, 0
	Aly	tr-d	4441	3.1.1.1.1.1	AT3G16320	CDC27a	2154 / 16	1, 0, 1, 0	0, 0
	Aly	tr-d	4476	3.1.1.1.1.1	AT1G77720	putative protein kinase 1 (PPK1)	2361 / 6	2, 0, 0, 0	0, 0
	Aly	tr-d	4485	3.1.1.1.1.1	AT3G23200	Uncharacterised protein family (UPF0497);	459 / 3	2, 0, 0, 0	0, 0
	Aly	tr-d	4486	3.1.1.1.1.1	AT3G27740	carbamoyl phosphate synthetase A (CARA)	1293 / 10	2, 2, 2, 2	0, 2
	Aly	tr-d	6169	2.1.1.1.1.1	AT3G12650	unknown protein	720 / 1	1, 0, 1, 0	0, 0
	Aly	tr-d	6171	2.1.1.1.1.1	AT4G03520	ATHM2	561 / 2	0, 0, 1, 0	-, -
	Aly	tr-d	6172	2.1.1.1.1.1	AT3G55260	beta-hexosaminidase 1 (HEXO1)	1635 / 15	1, 0, 0, 0	0, 0
	Aly	tr-d	6175	2.1.1.1.1.1	AT4G16710	glycosyltransferase family protein 28	528 / 3	1, 0, 1, 0	0, 0
	Aly	tr-d	6178	2.1.1.1.1.1	AT1G12000	Phosphofructokinase family protein	1701 / 16	1, 0, 0, 0	0, 0
	Aly	tr-d	6186	2.1.1.1.1.1	AT3G03570	FUNCTIONS IN: molecular_function unknown	1821 / 10	1, 0, 1, 0	0, 0
	Aly	tr-d	6212	2.1.1.1.1.1	AT4G35530	phosphatidylinositolglycan-related;	588 / 5	1, 1, 1, 1	0, 0
	Aly	tr-d	6250	2.1.1.1.1.1	AT2G25130	ARM repeat superfamily protein	1398 / 2	1, 0, 0, 0	0, 0
	Aly	tr-d	6252	2.1.1.1.1.1	AT3G06040	Ribosomal protein L12/ ATP-dependent Clp protease adaptor protein ClpS family protein	561 / 1	0, 1, 1, 1	-, -
	Aly	tr-d	3365	5.1.1.1.1.1	AT4G01410	Late embryogenesis abundant (LEA) hydroxyproline-rich glycoprotein family	687 / 2	4, 3, 2, 2	0, 0
	Aly	tr-d	6259	2.1.1.1.1.1	AT4G12120	SEC1B	1989 / 21	1, 0, 0, 0	0, 0
	Aly	tr-d	1047_1	6.1.1.1.1.1	AT4G11950	Protein of unknown function (DUF1191)	965 / 1	5, 1, 0, 0	0, 0
	Aly	tr-d	6269	2.1.1.1.1.1	AT2G02470	alfin-like 6 (AL6);	765 / 5	1, 1, 1, 1	0, 0
	Aly	tr-d	4487	3.1.1.1.1.1	AT5G56220	P-loop containing nucleoside triphosphate hydrolases superfamily protein	2919 / 1	1, 0, 1, 0	0, 0
	Aly	tr-d	3846	4.1.1.1.1.1	AT1G07700	Thioredoxin superfamily protein	621 / 4	3, 1, 1, 1	0, 0
	Aly	tr-d	0_0815	4.1.1.1.1.1	AT1G48850	embryo defective 1144 (EMB1144)	1308 / 13	3, 0, 0, 0	0, 0
	Aly	tr-d	132_2	8.1.1.1.1.1	AT1G12760	Zinc finger, C3HC4 type (RING finger) family protein	1008 / 5	6 (3), 0, 0, 0	0, 0
	Aly	tr-d	0_0822	4.1.1.1.1.1	AT3G60620	cytidinediphosphate diacylglycerol synthase 5 (CDS5)	1113 / 8	3, 0, 0, 0	0, 0
	Aly	tr-d	0_0825	4.1.1.1.1.1	AT3G58250	TRAF-like family protein;	1284 / 5	3, 0, 0, 0	0, 0
	Aly	tr-d	4504	3.1.1.1.1.1	AT4G11690	Pentatricopeptide repeat (PPR-like) superfamily protein	1755 / 2	1, 1, 1, 1	1, 0
	Aly	tr-d	6283	2.1.1.1.1.1	AT5G14950	golgi alpha-mannosidase II (GMII);	3513 / 4	1, 0, 0, 0	0, 0
	Aly	tr-d	0_0839	4.1.1.1.1.1	AT1G66170	MALE MEIOCYTE DEATH 1 (MMD1)	2118 / 3	3, 0, 0, 0	0, 0
	Aly	tr-d	4516	3.1.1.1.1.1	AT1G63990	sporulation 11-2 (SPO11-2)	1152 / 11	2, 0, 0, 0	0, 0
	Aly	tr-d	6285	2.1.1.1.1.1	AT5G23570	SUPPRESSOR OF GENE SILENCING 3 (SGS3);	1860 / 5	1, 0, 0, 0	0, 0
	Aly	tr-d	6301	2.1.1.1.1.1	AT4G30620	Uncharacterised BCR, YbaB family COG0718	546 / 7	1, 1, 1, 1	0, 0
	Aly	tr-d	6304	2.1.1.1.1.1	AT3G48860	unknown protein	1722 / 18	1, 0, 0, 0	0, 0
	Aly	tr-d	6306	2.1.1.1.1.1	AT1G45150	unknown protein	1932 / 15	1, 0, 0, 0	0, 0
	Aly	tr-d	4540	3.1.1.1.1.1	AT4G35560	Transducin/WD40 repeat-like superfamily protein	3147 / 21	2, 0, 0, 0	0, 0
	Aly	tr-d	0_0863	3.1.1.1.1.1	AT1G30820	CTP synthase family protein	1803 / 21	2, 0, 0, 0	0, 0
	Aly	tr-d	6334	2.1.1.1.1.1	AT5G55500	beta-1,2-xylosyltransferase (XYLT)	1605 / 3	1, 0, 0, 0	0, 0
	Aly	tr-d	6340	2.1.1.1.1.1	AT3G10690	DNA GYRASE A (GYRA)	2853 / 27	0, 0, 0, 0	-, -
	Aly	tr-d	6347	2.1.1.1.1.1	AT2G33540	C-terminal domain phosphatase-like 3 (CPL3)	3747 / 12	0, 0, 0, 0	-, -
	Aly	tr-d	6351	2.1.1.1.1.1	AT3G25240	Protein of unknown function (DUF506) ;	846 / 1	1, 0, 0, 0	1, 0
	Aly	tr-d	6353	2.1.1.1.1.1	AT1G13960	WRKY DNA-binding protein 4 (WRKY4)	1533 / 4	1, 0, 0, 0	0, 0
	Aly	tr-d	6360	2.1.1.1.1.1	AT3G61440	cysteine synthase C1 (CYSC1)	1107 / 12	1, 1, 1, 1	0, 1
	Aly	tr-d	1127_1	4.1.1.1.1.1	AT3G27430	PBB1	822 / 8	3 (2), 3, 0, 0	3, 0
	Aly	tr-d	0_0950	2.1.1.1.1.1	AT5G17920	ATMS1	2298 / 11	1, 0, 1, 0	0, 0
	Aly	tr-d	0_0960	2.1.1.1.1.1	AT5G56750	N-MYC downregulated-like 1 (NDL1);	1041 / 10	1, 0, 0, 0	0, 0
	Aly	tr-d	0_0864	3.1.1.1.1.1	AT1G33390	FASCIATED STEM 4 (FAS4)	3756 / 8	1, 0, 1, 0	0, 0
	Aly	tr-d	0_0975	2.1.1.1.1.1	AT2G17950	WUSCHEL (WUS);	891 / 3	1, 0, 0, 0	0, 0
	Aly	tr-d	0_0990	2.1.1.1.1.1	AT2G47850	Zinc finger C-x8-C-x5-C-x3-H type family protein	1482 / 6	1, 0, 0, 0	0, 0
	Aly	tr-d	0_0994	2.1.1.1.1.1	AT3G03640	beta glucosidase 25 (BGLU25)	1593 / 13	1, 0, 0, 0	0, 0
	Aly	tr-d	0_1014	2.1.1.1.1.1	AT1G72600	hydroxyproline-rich glycoprotein family protein	381 / 1	1, 1, 1, 1	1, 0
	Aly	tr-d	0_1018	2.1.1.1.1.1	AT1G49490	Leucine-rich repeat (LRR) family protein	618 / 1	0, 0, 1, 0	-, -
	Aly	tr-d	0_0866	3.1.1.1.1.1	AT4G18465	RNA helicase family protein	2115 / 23	2 (2), 0, 0, 0	0, 0
	Aly	tr-d	0_1029	2.1.1.1.1.1	AT5G39640	Putative endonuclease or glycosyl hydrolase	924 / 8	1, 0, 0, 0	0, 0
	Aly	tr-d	0_1042	2.1.1.1.1.1	AT3G05470	Actin-binding FH2 (formin homology 2) family protein	2691 / 4	1, 0, 1, 0	0, 0
	Aly	tr-d	1000_2	2.1.1.1.1.1	AT5G48520	unknown protein	1854 / 19	1, 0, 1, 0	0, 0
	Aly	tr-d	105_5	2.1.1.1.1.1	AT3G07930	DNA glycosylase superfamily protein	1308 / 2	1, 0, 1, 0	0, 0
	Aly	tr-d	1461_1	2.1.1.1.1.1	AT4G27270	Quinone reductase family protein	618 / 4	1, 0, 1, 0	0, 0
	Aly	tr-d	1548_2	2.1.1.1.1.1	AT4G32410	cellulose synthase 1 (CESA1)	3246 / 14	1, 0, 1, 0	0, 0
	Aly	tr-d	1564_1	2.1.1.1.1.1	AT1G18030	Protein phosphatase 2C family protein	1026 / 10	1, 0, 0, 0	0, 0
	Aly	tr-d	0_0899	3.1.1.1.1.1	AT1G15750	TOPLESS (TPL)	3399 / 22	0 (2), 0, 1, 0	-, -
	Aly	tr-d	157_3	2.1.1.1.1.1	AT5G18280	apyrase 2 (APY2);	420 / 2	1, 1, 0, 0	0, 0
	Aly	tr-d	1617_2	2.1.1.1.1.1	AT5G11950	Putative lysine decarboxylase family protein	654 / 8	1, 1, 1, 1	0, 0
	Aly	tr-d	0_0924	3.1.1.1.1.1	AT5G47450	tonoplast intrinsic protein 2;3 (TIP2;3);	753 / 2	2, 0, 0, 0	1, 0
	Aly	tr-d	0_0927	3.1.1.1.1.1	AT1G45145	thioredoxin H-type 5 (TRX5)	357 / 2	0, 0, 0, 0	-, -
	Aly	tr-d	60_3	11.1.1.1.1.1	AT1G09080	BIP3	1941 / 8	10 (4), 0, 0, 0	0, 0
	Aly	tr-d	0_0930	3.1.1.1.1.1	AT4G11560	bromo-adjacent homology (BAH) domain-containing protein	1764 / 8	2, 0, 0, 0	0, 0
	Aly	tr-d	1060_2	3.1.1.1.1.1	AT1G32850	ubiquitin-specific protease 11 (UBP11)	2685 / 12	2 (2), 0, 0, 0	0, 0
	Aly	tr-d	164_3	2.1.1.1.1.1	AT1G75820	CLAVATA 1 (CLV1);	3729 / 10	1, 0, 0, 0	0, 0
	Aly	tr-d	1653_1	2.1.1.1.1.1	AT4G18380	F-box family protein;	1140 / 2	1, 0, 0, 0	0, 0
	Aly	tr-d	135_3	3.1.1.1.1.1	AT5G06830	unknown protein;	1650 / 10	2, 0, 2, 0	0, 0
	Aly	tr-d	166_3	2.1.1.1.1.1	AT2G43465	RNA-binding ASCH domain protein	1488 / 13	1, 0, 1, 0	0, 0
	Aly	tr-d	1706_1	2.1.1.1.1.1	AT1G21740	Protein of unknown function (DUF630 and DUF632)	2829 / 4	1, 0, 0, 0	0, 0
	Aly	tr-d	1431_1	3.1.1.1.1.1	AT5G22290	NAC domain containing protein 89 (NAC089)	1002 / 4	2, 0, 0, 0	0, 0
	Aly	tr-d	1759_1	2.1.1.1.1.1	AT1G13740	ABI five binding protein 2 (AFP2);	987 / 3	1, 0, 0, 0	0, 0
	Aly	tr-d	1771_1	2.1.1.1.1.1	AT5G54110	membrane-associated mannitol-induced (MAMI)	810 / 7	1, 0, 1, 0	0, 1
	Ath	tr	7504	1.1.1.1.1.1	AT3G24535	unknown protein	-	-	-
	Ath	tr	9881	1.1.1.1.1.1	AT5G38700	unknown protein	-	-	-
	Ath	tr	10139	1.1.1.1.1.1	AT2G10440	unknown protein	-	-	-
	Ath	tr	10830	1.1.1.1.1.1	AT4G08630	unknown protein	-	-	-
	Ath	tr	11291	1.1.1.1.1.1	AT1G26290	unknown protein	-	-	-
	Ath	tr-d	5088	1.2.1.1.1.1	AT1G18220	purine permease 9 (PUP9)	1035 / 7	1, 0, 1, 0	0, 0
	Ath	tr-d	5135	1.2.1.1.1.1	AT5G25230	Ribosomal protein S5/Elongation factor G/III/V family protein	2964 / 10	1, 1, 1, 1	1, 0
	Ath	tr-d	4891	1.2.1.1.1.1	AT2G06960	2-oxoglutarate (2OG) and Fe(II)-dependent oxygenase superfamily protein	1101 / 4	1, 0, 0, 0	0, 0
	Ath	tr-d	4961	1.2.1.1.1.1	AT1G51430	unknown protein	879 / 11	1, 0, 0, 0	0, 0
	Ath	tr-d	5351	1.2.1.1.1.1	AT5G52370	unknown protein	447 / 3	1, 1, 1, 1	1, 0
	Ath	tr-d	5355	1.2.1.1.1.1	AT1G32650	unknown protein	1164 / 2	1, 0, 0, 0	0, 0
	Ath	tr-d	5376	1.2.1.1.1.1	AT3G10110	maternal effect embryo arrest 67 (MEE67)	429 / 4	1, 0, 1, 0	1, 0
	Ath	tr-d	5414	1.2.1.1.1.1	AT2G11270	citrate synthase-related	1395 / 19	1, 0, 0, 0	0, 0
	Ath	tr-d	5543	1.2.1.1.1.1	AT2G01175	unknown protein	843 / 5	1, 0, 1, 0	0, 0
	Ath	tr-d	5546	1.2.1.1.1.1	AT2G21030	unknown	1035 / 5	1, 0, 1, 0	0, 0
	Ath	tr-d	5576	1.2.1.1.1.1	AT4G20720	dentin sialophosphoprotein-related	2121 / 4	1, 1, 1, 1	1, 0
	Ath	tr-d	5699	1.2.1.1.1.1	AT5G26310	UGT72E3	1446 / 1	1, 1, 1, 1	1, 0
	Ath	tr-d	5791	1.2.1.1.1.1	AT1G19750	Transducin/WD40 repeat-like superfamily protein;	1356 / 9	1, 1, 1, 1	0, 1
	Ath	tr-d	5805	1.2.1.1.1.1	AT4G07524	Ras-related small GTP-binding family protein;	714 / 2	1, 0, 0, 0	0, 0
	Ath	tr-d	5831	1.2.1.1.1.1	AT3G04440	Plasma-membrane choline transporter family protein;	1449 / 3	1, 1, 1, 1	1, 0
	Ath	tr-d	5837	1.2.1.1.1.1	AT3G15578	unknown protein	2301 / 7	1, 0, 1, 0	0, 0
	Ath	tr-d	5903	1.2.1.1.1.1	AT2G12290	BEST Ath match: SBP (S-ribonuclease binding protein) family protein (AT4G19700.1)	915 / 2	1, 0, 0, 0	0, 0
	Ath	tr-d	5935	1.2.1.1.1.1	AT3G10280	3-ketoacyl-CoA synthase 14 (KCS14)	1401 / 1	1, 1, 0, 0	1, 0
	Ath	tr-d	5968	1.2.1.1.1.1	AT2G24692	unknown protein	1563 / 2	1, 0, 1, 0	0, 0
	Ath	tr-d	5990	1.2.1.1.1.1	AT2G29870	Aquaporin-like superfamily protein	867 / 4	1, 0, 0, 0	0, 0
	Ath	tr-d	6029	1.2.1.1.1.1	AT2G09970	Protein of unknown function (DUF1677);	498 / 1	1, 1, 1, 1	1, 0
	Ath	tr-d	6093	1.2.1.1.1.1	AT3G46150	unknown protein	996 / 6	0, 0, 0, 0	-, -
	Ath	tr-d	6094	1.2.1.1.1.1	AT4G01780	XH/XS domain-containing protein;	1944 / 6	1, 0, 0, 0	0, 0
	Ath	tr-d	6138	1.2.1.1.1.1	AT2G10560	unknown protein	2349 / 4	1, 0, 0, 0	0, 0
	Ath	tr-d	6226	1.2.1.1.1.1	AT1G09995	DNA repair DEAD helicase RAD3/XP-D subfamily protein	2649 / 9	1, 0, 1, 0	0, 0
	Ath	tr-d	6243	1.2.1.1.1.1	AT1G15165	RING/FYVE/PHD zinc finger superfamily protein	2316 / 5	1, 0, 0, 0	0, 0
	Ath	tr-d	6263	1.2.1.1.1.1	AT1G37010	BEST Ath match: spindle pole body component 98 (AT5G06680.1)	2517 / 2	1, 0, 0, 0	0, 0
	Ath	tr-d	6358	1.2.1.1.1.1	AT2G34110	BEST Ath match: forkhead-associated (FHA) domain-containing protein (AT1G34355.1)	4434 / 7	1, 0, 0, 0	0, 0
	Ath	tr-d	0_0961	1.2.1.1.1.1	AT3G30845	unknown protein	693 / 7	0, 0, 0, 0	-, -
	Ath	tr-d	0_0989	1.2.1.1.1.1	AT3G11810	unknown protein	1158 / 3	1, 1, 1, 1	0, 0
	Ath	tr-d	0_0996	1.2.1.1.1.1	AT5G28390	RNA-binding (RRM/RBD/RNP motifs) family protein	1416 / 8	1, 0, 0, 0	0, 0
	Ath	tr-d	0_1003	1.2.1.1.1.1	AT1G51270	structural molecules;transmembrane receptors;structural molecules	720 / 8	1, 0, 0, 0	0, 0
	Ath	tr-d	0_1043	1.2.1.1.1.1	AT2G27229	Pentatricopeptide repeat (PPR) superfamily protein	2472 / 1	1, 0, 1, 0	0, 0
	Ath	tr-d	0_1046	1.2.1.1.1.1	AT4G00955	FUNCTIONS IN: molecular_function unknown	2127 / 3	1, 0, 1, 0	0, 0
	Ath	tr-d	0_1050	1.2.1.1.1.1	AT4G01020	helicase domain-containing protein / IBR domain-containing protein / zinc finger protein-related	5328 / 4	1, 1, 1, 1	1, 0
	Ath	tr-d	1790_1	1.2.1.1.1.1	AT3G28530	UDP-glucose 4-epimerases	1053 / 9	1, 0, 0, 0	0, 0
	Ath	tr-d	1887_1	1.2.1.1.1.1	AT4G08140	BEST Ath match: 26S proteasome regulatory subunit S2 1A (AT2G20580.1)	2676 / 23	1, 0, 1, 0	0, 0
	Ath	tr-d	275_3	1.2.1.1.1.1	AT2G10450	14-3-3 family protein	768 / 4	1, 0, 0, 0	0, 0
	Ath	tr-d	550_2	1.2.1.1.1.1	AT2G10930	unknown protein	504 / 4	1, 1, 0, 0	0, 0
	Ath	tr-d	635_2	1.2.1.1.1.1	AT2G15670	BEST Ath match: SEC14 cytosolic factor family protein / phosphoglyceride transfer family protein (AT3G51670.1)	1230 / 4	1, 0, 0, 0	0, 0
	Ath	tr-d	829_1	1.2.1.1.1.1	AT3G32090	WRKY family transcription factor	909 / 4	1, 0, 0, 0	0, 0
	Ath	tr-d	91_2	1.2.1.1.1.1	AT4G39925	AT hook motif DNA-binding family protein;	1320 / 5	1, 0, 1, 0	0, 0
	Ath	tr-d	953_2	1.2.1.1.1.1	AT4G14358	FUNCTIONS IN: molecular_function unknown	1509 / 3	1, 0, 1, 0	0, 0
	Ath	tr-d	4063	1.3.1.1.1.1	AT2G27402	BEST Ath match: plastid transcriptionally active 18 (AT2G32180.1)	420 / 1	2, 1, 2, 1	2, 0
	Ath	tr-d	4411	1.3.1.1.1.1	AT1G29410	phosphoribosylanthranilate isomerase 3 (PAI3);	828 / 5	2, 2, 2, 2	1, 1
	Ath	tr-d	1547_1	1.3.1.1.1.1	AT5G48205	zinc ion binding	750 / 2	2, 1, 0, 0	0, 0
	Ath	tr-d	3546	1.4.1.1.1.1	AT4G18692	unknown protein	585 / 2	2, 0, 0, 0	0, 0
	Ath	tr-d	3592	1.4.1.1.1.1	AT1G24996	unknown protein	3069 / 33	2 (2), 0, 0, 0	0, 0
	Ath	tr-d	5176	1.2.1.1.1.1	AT3G43340	Pseudouridine synthase family protein	1233 / 9	1, 0, 0, 0	0, 0
	Ath	tr-d	5211	1.2.1.1.1.1	AT5G47306	unknown protein	2055 / 9	1, 0, 0, 0	0, 0
	Ath	tr-d	5269	1.2.1.1.1.1	AT5G33210	SHI-related sequence 8 (SRS8);	1113 / 2	1, 0, 0, 0	0, 0
	Ath	tr-d	5299	1.2.1.1.1.1	AT4G01595	Protein kinase superfamily protein	1848 / 10	1, 0, 1, 0	0, 0
	Ath	tr-d	5300	1.2.1.1.1.1	AT2G04395	Nucleic acid-binding, OB-fold-like protein	1404 / 10	1, 0, 0, 0	0, 0
	Ath	tr-d	4565	1.2.1.1.1.1	AT3G42570	peroxidase family protein	1020 / 3	1, 0, 0, 0	0, 0
	Ath	tr-d	4567	1.2.1.1.1.1	AT2G07440	two-component responsive regulator-related / response regulator protein-related	678 / 5	1, 0, 0, 0	0, 0
	Ath	tr-d	4996	1.2.1.1.1.1	AT3G10113	Homeodomain-like superfamily protein;	1119 / 5	1, 1, 0, 0	0, 0
	Ath	tr-d	4609	1.2.1.1.1.1	AT5G34780	Thiamin diphosphate-binding fold (THDP-binding) superfamily protein	1419 / 9	1, 0, 0, 0	0, 0
	Ath	tr-d	4622	1.2.1.1.1.1	AT5G10330	histidinol phosphate aminotransferase 1 (HPA1)	1254 / 7	1, 1, 1, 1	1, 0
	Ath	tr-d	4721	1.2.1.1.1.1	AT4G09784	FUNCTIONS IN: molecular_function unknown	1695 / 17	1, 0, 0, 0	0, 0
	Ath	tr-d	4754	1.2.1.1.1.1	AT5G60430	drug transmembrane transporters;antiporters	1587 / 6	1, 0, 1, 0	0, 0
	Ath	tr-d	4755	1.2.1.1.1.1	AT2G10550	LOCATED IN: chloroplast	993 / 7	1, 0, 0, 0	0, 0
	Ath	tr-d	4784	1.2.1.1.1.1	AT2G32130	Plant protein of unknown function (DUF641);	1380 / 1	1, 0, 1, 0	0, 0
	Ath	tr-d	4789	1.2.1.1.1.1	AT4G17585	Aluminium activated malate transporter family protein	1683 / 6	1, 0, 0, 0	0, 0
	Ath	tr-d	4839	1.2.1.1.1.1	AT5G04790	unknown protein	948 / 2	1, 0, 1, 0	0, 0
	Cru	tr	6397	1.1.1.1.1.1	AT3G12930	Lojap-related protein	-	-	-
	Cru	tr	6776	1.1.1.1.1.1	AT4G18230	FUNCTIONS IN: molecular_function unknown	-	-	-
	Cru	tr	6849	1.1.1.1.1.1	AT5G64310	arabinogalactan protein 1 (AGP1)	-	-	-
	Cru	tr	6975	1.1.1.1.1.1	AT1G26900	Pentatricopeptide repeat (PPR) superfamily protein	-	-	-
	Cru	tr	8707	1.1.1.1.1.1	AT3G42960	TAPETUM 1 (ATA1)	-	-	-
	Cru	tr	8773	1.1.1.1.1.1	AT3G10130	SOUL heme-binding family protein	-	-	-
	Cru	tr	8987	1.1.1.1.1.1	AT3G10120	unknown protein	-	-	-
	Cru	tr	9274	1.1.1.1.1.1	AT2G47840	Uncharacterised conserved protein ycf60	-	-	-
	Cru	tr	10405	1.1.1.1.1.1	AT2G26200	S-adenosyl-L-methionine-dependent methyltransferases superfamily protein;	-	-	-
	Cru	tr	10900	1.1.1.1.1.1	AT1G80310	sulfate transmembrane transporters	-	-	-
	Cru	tr	11063	1.1.1.1.1.1	AT2G05830	NagB/RpiA/CoA transferase-like superfamily protein	-	-	-
	Cru	tr	11235	1.1.1.1.1.1	AT2G41520	Heat shock protein DnaJ with tetratricopeptide repeat	-	-	-
	Cru	tr	11400	1.1.1.1.1.1	AT5G65370	ENTH/ANTH/VHS superfamily protein	-	-	-
	Cru	tr	12009	1.1.1.1.1.1	AT5G01830	ARM repeat superfamily protein	-	-	-
	Cru	tr	12148	1.1.1.1.1.1	AT3G60860	SEC7-like guanine nucleotide exchange family protein	-	-	-
	Cru	tr	12304	1.1.1.1.1.1	AT3G32930	unknown protein	-	-	-
	Cru	tr	12684	1.1.1.1.1.1	AT2G05320	beta-1,2-N-acetylglucosaminyltransferase II	-	-	-
	Cru	tr	13388	1.1.1.1.1.1	AT1G56160	myb domain protein 72 (MYB72);	-	-	-
	Cru	tr	13434	1.1.1.1.1.1	AT1G06970	cation/hydrogen exchanger 14 (CHX14)	-	-	-
	Cru	tr	13875	1.1.1.1.1.1	AT1G01220	L-fucokinase/GDP-L-fucose pyrophosphorylase (FKGP)	-	-	-
	Cru	tr	120_3	1.1.1.1.1.1	AT1G02930	glutathione S-transferase 6 (GSTF6)	-	-	-
	Cru	tr	35_6	1.1.1.1.1.1	AT3G63220	Galactose oxidase/kelch repeat superfamily protein;	-	-	-
	Cru	tr	994_2	1.1.1.1.1.1	AT3G23280	XB3 ortholog 5 in Arabidopsis thaliana (XBAT35)	-	-	-
	Cru	tr-d	5685	1.1.2.1.1.1	AT3G12600	nudix hydrolase homolog 16 (NUDT16)	546 / 4	1, 0, 1, 0	0, 0
	Cru	tr-d	5691	1.1.2.1.1.1	AT5G61970	signal recognition particle-related / SRP-related	1821 / 13	1, 1, 1, 1	0, 1
	Cru	tr-d	5670	1.1.2.1.1.1	AT5G23650	Homeodomain-like transcriptional regulator;	987 / 2	1, 1, 0, 0	1, 0
	Cru	tr-d	5642	1.1.2.1.1.1	AT1G69380	Protein of unknown function (DUF155);	1131 / 7	1, 0, 0, 0	0, 0
	Cru	tr-d	5648	1.1.2.1.1.1	AT3G54860	ATVPS33;	1779 / 22	1, 0, 1, 0	0, 1
	Cru	tr-d	5292	1.1.2.1.1.1	AT3G17240	lipoamide dehydrogenase 2 (mtLPD2)	1602 / 2	1, 0, 1, 0	0, 0
	Cru	tr-d	5353	1.1.2.1.1.1	AT2G27035	early nodulin-like protein 20 (ENODL20)	558 / 2	1, 0, 0, 0	0, 1
	Cru	tr-d	5354	1.1.2.1.1.1	AT1G80290	Nucleotide-diphospho-sugar transferases superfamily protein	303 / 1	1, 0, 1, 0	0, 0
	Cru	tr-d	5365	1.1.2.1.1.1	AT5G57320	villin, putative	2949 / 22	1, 0, 0, 0	0, 0
	Cru	tr-d	5374	1.1.2.1.1.1	AT4G00231	maternal effect embryo arrest 50 (MEE50)	1467 / 2	1, 1, 0, 0	1, 0
	Cru	tr-d	5449	1.1.2.1.1.1	AT1G13380	Protein of unknown function (DUF1218)	624 / 3	1, 1, 1, 1	0, 1
	Cru	tr-d	5473	1.1.2.1.1.1	AT1G28410	FUNCTIONS IN: molecular_function unknown	834 / 9	1, 0, 0, 0	0, 0
	Cru	tr-d	5509	1.1.2.1.1.1	AT1G08520	ALBINA 1 (ALB1)	2277 / 15	1, 0, 0, 0	0, 0
	Cru	tr-d	5524	1.1.2.1.1.1	AT1G03000	peroxin 6 (PEX6)	2775 / 13	1, 0, 1, 0	0, 0
	Cru	tr-d	5548	1.1.2.1.1.1	AT3G56610	unknown protein	375 / 1	1, 1, 0, 0	1, 0
	Cru	tr-d	1147_2	1.1.2.1.1.1	AT4G27090	Ribosomal protein L14	405 / 5	1, 1, 1, 1	1, 0
	Cru	tr-d	12_08	1.1.2.1.1.1	AT3G50840	Phototropic-responsive NPH3 family protein	1740 / 4	1, 0, 1, 0	0, 0
	Cru	tr-d	1284_2	1.1.2.1.1.1	AT3G55280	ribosomal protein L23AB (RPL23AB)	465 / 3	1, 1, 1, 1	0, 0
	Cru	tr-d	15_6	1.1.2.1.1.1	AT3G12500	basic chitinase (HCHIB)	972 / 2	1, 1, 1, 1	0, 1
	Cru	tr-d	1617_1	1.1.2.1.1.1	AT5G11950	Putative lysine decarboxylase family protein	618 / 7	1, 1, 1, 1	1, 0
	Cru	tr-d	1722_1	1.1.2.1.1.1	AT1G51130	Nse4, component of Smc5/6 DNA repair complex;	1209 / 7	1, 0, 0, 0	0, 0
	Cru	tr-d	1730_1	1.1.2.1.1.1	AT2G25610	ATPase, F0/V0 complex, subunit C protein	540 / 4	1, 0, 0, 0	0, 0
	Cru	tr-d	246_2	1.1.2.1.1.1	AT2G32600	hydroxyproline-rich glycoprotein family protein	834 / 7	1, 1, 0, 0	0, 1
	Cru	tr-d	365_2	1.1.2.1.1.1	AT5G61890	Integrase-type DNA-binding superfamily protein;	732 / 2	1, 0, 0, 0	0, 0
	Cru	tr-d	3904	1.1.3.1.1.1	AT2G21610	pectinesterase 11 (PE11)	1035 / 5	2, 0, 0, 0	0, 0
	Cru	tr-d	3909	1.1.3.1.1.1	AT2G31920	Plant protein of unknown function (DUF936)	1722 / 4	2, 0, 2, 0	0, 0
	Cru	tr-d	4042	1.1.3.1.1.1	AT3G11800	unknown protein	735 / 3	2, 0, 0, 0	0, 0
	Cru	tr-d	4086	1.1.3.1.1.1	AT1G01920	SET domain-containing protein	1641 / 16	2, 0, 1, 0	0, 2
	Cru	tr-d	4118	1.1.3.1.1.1	AT5G64780	Uncharacterised conserved protein UCP009193;	660 / 3	2, 0, 2, 0	0, 0
	Cru	tr-d	4140	1.1.3.1.1.1	AT1G74430	myb domain protein 95 (MYB95);	852 / 3	2, 2, 1, 1	0, 2
	Cru	tr-d	4215	1.1.3.1.1.1	AT2G39740	Nucleotidyltransferase family protein	1500 / 8	2, 0, 0, 0	0, 0
	Cru	tr-d	4286	1.1.3.1.1.1	AT5G55810	nicotinate/nicotinamide mononucleotide adenyltransferase (NMNAT);	639 / 8	2, 2, 2, 2	0, 2
	Cru	tr-d	4421	1.1.3.1.1.1	AT5G48930	hydroxycinnamoyl-CoA shikimate/quinate hydroxycinnamoyl transferase (HCT);	1296 / 2	2 (2), 2, 1, 1	0, 2
	Cru	tr-d	4551	1.1.3.1.1.1	AT3G02550	LOB domain-containing protein 41 (LBD41);	795 / 2	2, 2, 2, 2	0, 2
	Cru	tr-d	1_13	1.1.4.1.1.1	AT1G18250	ATLP-1	732 / 3	3 (2), 3, 0, 0	2, 0
	Cru	tr-d	3071	1.1.5.1.1.1	AT1G73530	RNA-binding (RRM/RBD/RNP motifs) family protein	546 / 4	4 (2), 3, 4, 3	3, 0
	Cru	tr-d	3209	1.1.5.1.1.1	AT5G04895	DEA(D/H)-box RNA helicase family protein	3483 / 19	2, 0, 3, 0	0, 0
	Cru	tr-d	2442	1.1.6.1.1.1	AT1G22590	AGAMOUS-like 87 (AGL87)	492 / 1	5 (4), 5, 1, 1	5, 0
	Cru	tr-d	2335	1.1.7.1.1.1	AT5G50900	ARM repeat superfamily protein	1671 / 1	6, 0, 6, 0	0, 0
	Cru	tr-d	4569	1.1.2.1.1.1	AT1G79910	Regulator of Vps4 activity in the MVB pathway protein;	1101 / 6	1, 0, 0, 0	0, 0
	Cru	tr-d	4588	1.1.2.1.1.1	AT4G35110	Arabidopsis phospholipase-like protein (PEARLI 4) family	1170 / 3	1, 1, 0, 0	0, 1
	Cru	tr-d	4624	1.1.2.1.1.1	AT5G62180	carboxyesterase 20 (CXE20)	987 / 1	1, 1, 1, 1	0, 1
	Cru	tr-d	4648	1.1.2.1.1.1	AT1G60660	cytochrome B5-like protein (CB5LP)	363 / 1	1, 0, 1, 0	0, 0
	Cru	tr-d	4717	1.1.2.1.1.1	AT5G60890	myb domain protein 34 (MYB34)	909 / 3	1, 1, 0, 0	1, 0
	Cru	tr-d	4787	1.1.2.1.1.1	AT5G01990	Auxin efflux carrier family protein	510 / 3	1, 0, 1, 0	0, 1
	Cru	tr-d	5706	1.1.2.1.1.1	AT1G30510	root FNR 2 (RFNR2)	1149 / 5	1, 0, 0, 0	0, 0
	Cru	tr-d	5724	1.1.2.1.1.1	AT5G09680	reduced lateral root formation (RLF)	642 / 3	1, 1, 1, 1	1, 0
	Cru	tr-d	5825	1.1.2.1.1.1	AT3G61620	RRP41	900 / 12	1, 1, 1, 1	0, 0
	Cru	tr-d	5832	1.1.2.1.1.1	AT2G20860	LIPOIC ACID SYNTHASE 1 (LIP1)	981 / 4	1, 0, 1, 0	0, 0
	Cru	tr-d	5843	1.1.2.1.1.1	AT5G49320	Protein of unknown function (DUF1218);	774 / 3	1, 1, 0, 0	1, 0
	Cru	tr-d	5869	1.1.2.1.1.1	AT5G01230	S-adenosyl-L-methionine-dependent methyltransferases superfamily protein	930 / 11	1, 1, 1, 1	1, 0
	Cru	tr-d	5904	1.1.2.1.1.1	AT1G51310	transferases;tRNA (5-methylaminomethyl-2-thiouridylate)-methyltransferases	1491 / 10	1, 1, 1, 1	1, 0
	Cru	tr-d	6068	1.1.2.1.1.1	AT5G35430	Tetratricopeptide repeat (TPR)-like superfamily protein	2364 / 6	1, 1, 1, 1	0, 1
	Cru	tr-d	6082	1.1.2.1.1.1	AT5G58370	P-loop containing nucleoside triphosphate hydrolases superfamily protein	1401 / 10	1, 1, 0, 0	0, 1
	Cru	tr-d	6088	1.1.2.1.1.1	AT5G14670	ADP-ribosylation factor A1B (ARFA1B)	546 / 6	1, 0, 1, 0	0, 0
	Cru	tr-d	6159	1.1.2.1.1.1	AT1G70330	equilibrative nucleotide transporter 1 (ENT1)	1287 / 2	1, 1, 0, 0	0, 0
	Cru	tr-d	6194	1.1.2.1.1.1	AT5G42970	CONSTITUTIVE PHOTOMORPHOGENIC 8 (COP8)	1194 / 13	1, 0, 1, 0	0, 0
	Cru	tr-d	6220	1.1.2.1.1.1	AT5G15750	Alpha-L RNA-binding motif/Ribosomal protein S4 family protein	549 / 4	1, 1, 1, 1	1, 0
	Cru	tr-d	6222	1.1.2.1.1.1	AT4G18890	BES1/BZR1 homolog 3 (BEH3);	855 / 2	1, 0, 0, 0	0, 0
	Cru	tr-d	6257	1.1.2.1.1.1	AT3G50240	KICP-02	3120 / 23	1, 0, 1, 0	0, 0
	Cru	tr-d	6275	1.1.2.1.1.1	AT5G61220	LYR family of Fe/S cluster biogenesis protein;	264 / 1	1, 1, 1, 1	1, 0
	Cru	tr-d	6298	1.1.2.1.1.1	AT1G32640	MYC2	1875 / 1	1, 0, 1, 0	0, 0
	Cru	tr-d	6321	1.1.2.1.1.1	AT5G05460	Glycosyl hydrolase family 85	2064 / 11	1, 0, 1, 0	0, 0
	Cru	tr-d	0_0987	1.1.2.1.1.1	AT3G53330	plastocyanin-like domain-containing protein	1701 / 14	0, 0, 0, 0	-, -
	Cru	tr-d	0_1002	1.1.2.1.1.1	AT5G28820	unknown protein	1083 / 7	1, 0, 0, 0	0, 0
	Cru	tr-d	0_1015	1.1.2.1.1.1	AT1G75870	unknown protein	501 / 2	1, 1, 0, 0	1, 0
	Cru	tr-d	4801	1.1.2.1.1.1	AT1G72040	P-loop containing nucleoside triphosphate hydrolases superfamily protein	1743 / 5	1, 1, 1, 1	0, 1
	Cru	tr-d	4817	1.1.2.1.1.1	AT3G63370	ORGANELLE TRANSCRIPT PROCESSING 86 (OTP86);	354 / 1	1, 0, 1, 0	1, 0
	Cru	tr-d	4829	1.1.2.1.1.1	AT1G49820	S-methyl-5-thioribose kinase (MTK);	1254 / 6	1, 0, 0, 0	0, 0
	Cru	tr-d	4832	1.1.2.1.1.1	AT1G64980	Nucleotide-diphospho-sugar transferases superfamily protein	780 / 1	1, 1, 1, 1	1, 0
	Cru	tr-d	4962	1.1.2.1.1.1	AT4G39980	3-deoxy-D-arabino-heptulosonate 7-phosphate synthase 1 (DHS1);	1581 / 5	1, 0, 0, 0	0, 0
	Cru	tr-d	5615	1.1.2.1.1.1	AT4G25315	Expressed protein;	519 / 4	1, 0, 1, 0	1, 0
	Cru	tr-d	4966	1.1.2.1.1.1	AT5G44710	unknown	309 / 2	1, 0, 1, 0	1, 0
	Cru	tr-d	4970	1.1.2.1.1.1	AT3G15360	thioredoxin M-type 4 (TRX-M4)	582 / 2	1, 0, 0, 0	0, 0
	Cru	tr-d	4976	1.1.2.1.1.1	AT5G64010	unknown protein	717 / 7	1, 0, 1, 0	0, 0
	Cru	tr-d	0_1027	1.1.2.1.1.1	AT3G08530	Clathrin, heavy chain	5193 / 29	1, 1, 1, 1	0, 1
	Cru	tr-d	5006	1.1.2.1.1.1	AT4G26070	MAP kinase/ ERK kinase 1 (MEK1);	1107 / 7	1, 1, 1, 1	0, 0
	Cru	tr-d	5022	1.1.2.1.1.1	AT4G11670	FUNCTIONS IN: molecular_function unknown	3408 / 26	1, 0, 1, 0	0, 0
	Cru	tr-d	5030	1.1.2.1.1.1	AT5G54830	DOMON domain-containing protein / dopamine beta-monooxygenase N-terminal domain-containing protein	2730 / 1	1, 0, 0, 0	0, 0
	Cru	tr-d	5118	1.1.2.1.1.1	AT5G13000	glucan synthase-like 12 (GSL12)	279 / 3	1, 1, 0, 0	1, 0
	Cru	tr-d	5137	1.1.2.1.1.1	AT2G26070	REVERSION-TO-ETHYLENE SENSITIVITY1 (RTE1);	741 / 2	1, 1, 0, 0	0, 0
	Cru	tr-d	5251	1.1.2.1.1.1	AT3G10190	Calcium-binding EF-hand family protein	639 / 1	1, 1, 1, 1	1, 0
	Cru	tr-d	0_1034	1.1.2.1.1.1	AT2G17305	unknown	1053 / 3	1, 1, 0, 0	1, 0
	Cru	tr-d	5273	1.1.2.1.1.1	AT2G47420	Ribosomal RNA adenine dimethylase family protein	1041 / 2	1, 1, 1, 1	0, 1
	Cru	tr-d	10_7	1.1.2.1.1.1	AT3G02700	NC domain-containing protein-related;	750 / 2	1, 1, 1, 1	0, 1
	Esa	tr	6539	1.1.1.1.1.1	AT3G08560	vacuolar H+-ATPase subunit E isoform 2 (VHA-E2)	-	-	-
	Esa	tr	6855	1.1.1.1.1.1	AT1G05440	C-8 sterol isomerases	-	-	-
	Esa	tr	7067	1.1.1.1.1.1	AT1G31840	Tetratricopeptide repeat (TPR)-like superfamily protein	-	-	-
	Esa	tr	7244	1.1.1.1.1.1	AT1G64970	gamma-tocopherol methyltransferase (G-TMT);	-	-	-
	Esa	tr	7576	1.1.1.1.1.1	AT5G34850	purple acid phosphatase 26 (PAP26)	-	-	-
	Esa	tr	7577	1.1.1.1.1.1	AT5G09876	unknown protein	-	-	-
	Esa	tr	7761	1.1.1.1.1.1	AT5G35080	INVOLVED IN: biological_process unknown	-	-	-
	Esa	tr	7867	1.1.1.1.1.1	AT1G08480	unknown protein	-	-	-
	Esa	tr	7893	1.1.1.1.1.1	AT4G13650	Pentatricopeptide repeat (PPR) superfamily protein;	-	-	-
	Esa	tr	7980	1.1.1.1.1.1	AT5G65990	Transmembrane amino acid transporter family protein;	-	-	-
	Esa	tr	8064	1.1.1.1.1.1	AT2G18850	SET domain-containing protein;	-	-	-
	Esa	tr	8099	1.1.1.1.1.1	AT5G17165	unknown protein	-	-	-
	Esa	tr	8113	1.1.1.1.1.1	AT3G25660	Amidase family protein	-	-	-
	Esa	tr	8456	1.1.1.1.1.1	AT4G20090	embryo defective 1025 (EMB1025);	-	-	-
	Esa	tr	8924	1.1.1.1.1.1	AT4G38100	unknown protein	-	-	-
	Esa	tr	8965	1.1.1.1.1.1	AT5G64980	unknown protein	-	-	-
	Esa	tr	9408	1.1.1.1.1.1	AT3G09580	FAD/NAD(P)-binding oxidoreductase family protein	-	-	-
	Esa	tr	9560	1.1.1.1.1.1	AT4G12680	unknown protein	-	-	-
	Esa	tr	9713	1.1.1.1.1.1	AT2G41020	WW domain-containing protein;	-	-	-
	Esa	tr	9768	1.1.1.1.1.1	AT5G49810	methionine S-methyltransferase (MMT);	-	-	-
	Esa	tr	9855	1.1.1.1.1.1	AT1G36390	Co-chaperone GrpE family protein	-	-	-
	Esa	tr	10156	1.1.1.1.1.1	AT2G45130	SPX domain gene 3 (SPX3);	-	-	-
	Esa	tr	10925	1.1.1.1.1.1	AT5G42780	homeobox protein 27 (HB27)	-	-	-
	Esa	tr	11143	1.1.1.1.1.1	AT1G56180	unknown protein	-	-	-
	Esa	tr	11202	1.1.1.1.1.1	AT2G30390	ferrochelatase 2 (FC2)	-	-	-
	Esa	tr	11692	1.1.1.1.1.1	AT3G08800	ARM repeat superfamily protein	-	-	-
	Esa	tr	11704	1.1.1.1.1.1	AT1G36060	Integrase-type DNA-binding superfamily protein	-	-	-
	Esa	tr	11719	1.1.1.1.1.1	AT4G38370	Phosphoglycerate mutase family protein;	-	-	-
	Esa	tr	12014	1.1.1.1.1.1	AT3G02330	Pentatricopeptide repeat (PPR) superfamily protein	-	-	-
	Esa	tr	12059	1.1.1.1.1.1	AT3G63510	FMN-linked oxidoreductases superfamily protein	-	-	-
	Esa	tr	12062	1.1.1.1.1.1	AT5G63135	unknown protein	-	-	-
	Esa	tr	12472	1.1.1.1.1.1	AT5G35360	acetyl Co-enzyme a carboxylase biotin carboxylase subunit (CAC2);	-	-	-
	Esa	tr	12807	1.1.1.1.1.1	AT4G12670	Homeodomain-like superfamily protein	-	-	-
	Esa	tr	13331	1.1.1.1.1.1	AT5G42220	Ubiquitin-like superfamily protein;	-	-	-
	Esa	tr	0_1155	1.1.1.1.1.1	AT1G06790	RNA polymerase Rpb7 N-terminal domain-containing protein	-	-	-
	Esa	tr	0_1174	1.1.1.1.1.1	AT1G15720	TRF-like 5 (TRFL5)	-	-	-
	Esa	tr	1602_2	1.1.1.1.1.1	AT2G06510	replication protein A 1A (RPA1A)	-	-	-
	Esa	tr	1633_2	1.1.1.1.1.1	AT5G42270	VARIEGATED 1 (VAR1)	-	-	-
	Esa	tr-d	1564_2	1.1.1.2.1.1	AT1G77280	Protein kinase protein with adenine nucleotide alpha hydrolases-like domain	2253 / 10	1, 0, 0, 0	0, 0
	Esa	tr-d	1633_1	1.1.1.2.1.1	AT5G42290	transcription activator-related	333 / 1	1, 1, 0, 0	1, 0
	Esa	tr-d	0_0986	1.1.1.2.1.1	AT5G48770	Disease resistance protein (TIR-NBS-LRR class) family	1866 / 11	0 (1), 0, 1, 0	-, -
	Esa	tr-d	0_1005	1.1.1.2.1.1	AT3G11130	Clathrin, heavy chain	5121 / 30	1, 1, 1, 1	0, 1
	Esa	tr-d	0_1040	1.1.1.2.1.1	AT1G64600	methyltransferases;copper ion binding	1779 / 12	1, 0, 1, 0	0, 0
	Esa	tr-d	6323	1.1.1.2.1.1	AT2G30720	Thioesterase/thiol ester dehydrase-isomerase superfamily protein	1371 / 5	1, 0, 1, 0	0, 0
	Esa	tr-d	5721	1.1.1.2.1.1	AT5G06590	unknown protein	945 / 9	1, 1, 1, 1	1, 0
	Esa	tr-d	5735	1.1.1.2.1.1	AT1G08845	Ribosomal L18p/L5e family protein	546 / 2	1, 1, 1, 1	1, 0
	Esa	tr-d	5759	1.1.1.2.1.1	AT1G04280	P-loop containing nucleoside triphosphate hydrolases superfamily protein	1614 / 9	1, 0, 0, 0	0, 0
	Esa	tr-d	5794	1.1.1.2.1.1	AT5G65900	DEA(D/H)-box RNA helicase family protein	1674 / 11	1, 0, 0, 0	0, 0
	Esa	tr-d	5807	1.1.1.2.1.1	AT5G04260	WCRKC thioredoxin 2 (WCRKC2)	573 / 5	1, 0, 1, 0	0, 0
	Esa	tr-d	5813	1.1.1.2.1.1	AT3G48750	cell division control 2 (CDC2)	885 / 8	1, 0, 1, 0	0, 0
	Esa	tr-d	5814	1.1.1.2.1.1	AT1G74390	Polynucleotidyl transferase, ribonuclease H-like superfamily protein	1515 / 6	1, 0, 1, 0	1, 0
	Esa	tr-d	5824	1.1.1.2.1.1	AT4G33130	unknown protein	669 / 6	1, 0, 0, 0	0, 0
	Esa	tr-d	5834	1.1.1.2.1.1	AT4G28520	cruciferin 3 (CRU3)	1551 / 4	1, 1, 1, 1	1, 0
	Esa	tr-d	5899	1.1.1.2.1.1	AT4G37910	mitochondrial heat shock protein 70-1 (mtHsc70-1)	2049 / 6	1, 1, 1, 1	0, 1
	Esa	tr-d	5906	1.1.1.2.1.1	AT3G61920	unknown protein	561 / 1	1, 1, 1, 1	1, 0
	Esa	tr-d	5923	1.1.1.2.1.1	AT1G19120	Small nuclear ribonucleoprotein family protein;	387 / 5	1, 0, 1, 0	0, 0
	Esa	tr-d	5951	1.1.1.2.1.1	AT5G08290	YELLOW-LEAF-SPECIFIC GENE 8 (YLS8);	429 / 2	1, 0, 1, 0	1, 0
	Esa	tr-d	5952	1.1.1.2.1.1	AT5G58070	temperature-induced lipocalin (TIL)	564 / 2	1, 1, 1, 1	0, 0
	Esa	tr-d	5972	1.1.1.2.1.1	AT5G10380	RING1;	906 / 1	1, 0, 1, 0	1, 0
	Esa	tr-d	6017	1.1.1.2.1.1	AT2G33250	unknown protein	888 / 2	1, 0, 1, 0	0, 0
	Esa	tr-d	6023	1.1.1.2.1.1	AT1G56560	Plant neutral invertase family protein	1914 / 6	1, 0, 1, 0	0, 0
	Esa	tr-d	6045	1.1.1.2.1.1	AT5G06750	Protein phosphatase 2C family protein	1185 / 4	1, 0, 1, 0	0, 0
	Esa	tr-d	6071	1.1.1.2.1.1	AT3G02760	Class II aaRS and biotin synthetases superfamily protein	2631 / 6	1, 1, 0, 0	0, 1
	Esa	tr-d	6098	1.1.1.2.1.1	AT5G13730	sigma factor 4 (SIG4)	1266 / 4	1, 0, 1, 0	0, 0
	Esa	tr-d	6102	1.1.1.2.1.1	AT4G01897	unknown protein;	369 / 3	1, 1, 1, 1	0, 0
	Esa	tr-d	6103	1.1.1.2.1.1	AT5G17600	RING/U-box superfamily protein	1236 / 2	1, 0, 0, 0	0, 0
	Esa	tr-d	6161	1.1.1.2.1.1	AT3G59630	diphthamide synthesis DPH2 family protein	1329 / 10	1, 1, 1, 1	1, 0
	Esa	tr-d	6170	1.1.1.2.1.1	AT1G20520	Arabidopsis protein of unknown function (DUF241);	693 / 1	1, 0, 1, 0	0, 0
	Esa	tr-d	6193	1.1.1.2.1.1	AT4G01150	unknown protein	510 / 5	1, 0, 0, 0	0, 0
	Esa	tr-d	6221	1.1.1.2.1.1	AT5G55520	unknown	2409 / 7	1, 0, 1, 0	0, 0
	Esa	tr-d	742_2	1.1.1.4.1.1	AT3G04890	Uncharacterized conserved protein (DUF2358)	720 / 8	3, 0, 3, 0	0, 0
	Esa	tr-d	3065	1.1.1.5.1.1	AT5G13790	AGAMOUS-like 15 (AGL15);	570 / 6	4, 0, 3, 0	0, 0
	Esa	tr-d	3270	1.1.1.5.1.1	AT4G16470	Tetratricopeptide repeat (TPR)-like superfamily protein;	1170 / 1	4 (3), 0, 4, 0	4, 0
	Esa	tr-d	3367	1.1.1.5.1.1	AT2G04900	unknown protein	387 / 5	4, 0, 3, 0	0, 0
	Esa	tr-d	0_0794	1.1.1.5.1.1	AT2G22230	Thioesterase superfamily protein	669 / 4	1 (2), 0, 2, 0	0, 1
	Esa	tr-d	2516	1.1.1.6.1.1	AT1G27760	SALT-TOLERANCE 32 (SAT32)	1317 / 13	5 (3), 4, 3, 3	0, 4
	Esa	tr-d	2598	1.1.1.6.1.1	AT5G51130	S-adenosyl-L-methionine-dependent methyltransferases superfamily protein	924 / 8	5 (3), 1, 3, 0	0, 0
	Esa	tr-d	166_2	1.1.1.6.1.1	AT3G07565	Protein of unknown function (DUF3755)	804 / 7	5, 0, 3, 0	0, 0
	Esa	tr-d	4585	1.1.1.2.1.1	AT1G11240	unknown	612 / 4	1, 0, 1, 0	0, 0
	Esa	tr-d	4608	1.1.1.2.1.1	AT5G66850	mitogen-activated protein kinase kinase kinase 5 (MAPKKK5)	2154 / 11	1, 1, 1, 1	0, 1
	Esa	tr-d	4610	1.1.1.2.1.1	AT5G43130	TBP-associated factor 4 (TAF4)	2445 / 15	1, 0, 0, 0	0, 0
	Esa	tr-d	4613	1.1.1.2.1.1	AT1G15880	golgi snare 11 (GOS11)	675 / 5	1, 0, 1, 0	0, 0
	Esa	tr-d	4615	1.1.1.2.1.1	AT1G75060	unknown protein	729 / 6	1, 0, 1, 0	0, 0
	Esa	tr-d	4630	1.1.1.2.1.1	AT4G22330	ATCES1	768 / 2	1, 0, 1, 0	0, 0
	Esa	tr-d	4633	1.1.1.2.1.1	AT5G63720	KOKOPELLI (KPL)	1473 / 3	1, 1, 1, 1	0, 1
	Esa	tr-d	4636	1.1.1.2.1.1	AT1G64850	Calcium-binding EF hand family protein;	273 / 3	0, 1, 1, 1	-, -
	Esa	tr-d	4639	1.1.1.2.1.1	AT5G38460	ALG6, ALG8 glycosyltransferase family	1599 / 6	1, 0, 0, 0	0, 0
	Esa	tr-d	4665	1.1.1.2.1.1	AT5G67030	ABA DEFICIENT 1 (ABA1)	2004 / 16	1, 0, 0, 0	0, 0
	Esa	tr-d	4670	1.1.1.2.1.1	AT5G19970	unknown protein	1260 / 1	1, 1, 1, 1	1, 0
	Esa	tr-d	4675	1.1.1.2.1.1	AT2G46600	Calcium-binding EF-hand family protein	414 / 1	1, 0, 1, 0	1, 0
	Esa	tr-d	4683	1.1.1.2.1.1	AT1G24610	Rubisco methyltransferase family protein	1425 / 5	1, 0, 0, 0	0, 0
	Esa	tr-d	4703	1.1.1.2.1.1	AT4G24210	SLEEPY1 (SLY1);	459 / 1	1, 0, 0, 0	0, 0
	Esa	tr-d	4705	1.1.1.2.1.1	AT1G09870	histidine acid phosphatase family protein	1464 / 11	1, 1, 0, 0	0, 0
	Esa	tr-d	4714	1.1.1.2.1.1	AT1G04210	Leucine-rich repeat protein kinase family protein	3450 / 11	1, 0, 1, 0	0, 0
	Esa	tr-d	4728	1.1.1.2.1.1	AT5G41730	Protein kinase family protein	2148 / 2	1, 1, 1, 1	0, 0
	Esa	tr-d	4734	1.1.1.2.1.1	AT2G38440	SCAR homolog 2 (SCAR2)	4299 / 10	1, 0, 1, 0	0, 0
	Esa	tr-d	4763	1.1.1.2.1.1	AT2G27170	TITAN7 (TTN7)	3603 / 28	1, 0, 1, 0	0, 0
	Esa	tr-d	4767	1.1.1.2.1.1	AT3G10700	galacturonic acid kinase (GalAK)	1257 / 14	1, 0, 1, 0	0, 0
	Esa	tr-d	4822	1.1.1.2.1.1	AT2G20530	prohibitin 6 (PHB6)	861 / 5	1, 1, 0, 0	1, 0
	Esa	tr-d	4826	1.1.1.2.1.1	AT2G34860	embryo sac development arrest 3 (EDA3)	561 / 5	1, 0, 1, 0	0, 0
	Esa	tr-d	4835	1.1.1.2.1.1	AT2G28290	SPLAYED (SYD);	10833 / 33	1, 0, 1, 0	0, 0
	Esa	tr-d	4837	1.1.1.2.1.1	AT2G19160	Core-2/I-branching beta-1,6-N-acetylglucosaminyltransferase family protein;	1185 / 10	1, 0, 1, 0	0, 0
	Esa	tr-d	4867	1.1.1.2.1.1	AT5G03840	TERMINAL FLOWER 1 (TFL1);	534 / 4	1, 1, 1, 1	1, 0
	Esa	tr-d	4884	1.1.1.2.1.1	AT1G69540	AGAMOUS-like 94 (AGL94)	1167 / 7	1, 0, 1, 0	0, 0
	Esa	tr-d	4906	1.1.1.2.1.1	AT5G02130	NDP1	1257 / 12	1, 0, 0, 0	0, 0
	Esa	tr-d	4915	1.1.1.2.1.1	AT2G39940	CORONATINE INSENSITIVE 1 (COI1)	1773 / 3	1, 0, 1, 0	0, 0
	Esa	tr-d	4928	1.1.1.2.1.1	AT3G30390	Transmembrane amino acid transporter family protein	1377 / 5	1, 0, 1, 0	0, 0
	Esa	tr-d	4936	1.1.1.2.1.1	AT1G44835	YbaK/aminoacyl-tRNA synthetase-associated domain;	921 / 12	1, 1, 0, 0	1, 0
	Esa	tr-d	4957	1.1.1.2.1.1	AT3G24760	Galactose oxidase/kelch repeat superfamily protein;	1137 / 1	1, 0, 1, 0	0, 0
	Esa	tr-d	4975	1.1.1.2.1.1	AT1G44770	unknown protein	978 / 7	1, 0, 0, 0	0, 0
	Esa	tr-d	5005	1.1.1.2.1.1	AT1G34370	sensitive to proton rhizotoxicity 1 (STOP1);	1521 / 1	1, 0, 1, 0	0, 0
	Esa	tr-d	5025	1.1.1.2.1.1	AT3G01810	FUNCTIONS IN: molecular_function unknown	2760 / 8	1, 0, 1, 0	0, 0
	Esa	tr-d	5027	1.1.1.2.1.1	AT4G24150	growth-regulating factor 8 (GRF8)	1203 / 4	1, 0, 1, 0	0, 0
	Esa	tr-d	5040	1.1.1.2.1.1	AT2G18710	SECY homolog 1 (SCY1)	1647 / 6	1, 0, 1, 0	0, 0
	Esa	tr-d	5045	1.1.1.2.1.1	AT4G21110	G10 family protein	438 / 3	1, 0, 0, 0	0, 1
	Esa	tr-d	5079	1.1.1.2.1.1	AT3G62560	Ras-related small GTP-binding family protein	582 / 3	1, 0, 0, 0	0, 0
	Esa	tr-d	5090	1.1.1.2.1.1	AT3G27520	unknown protein	576 / 2	1, 1, 1, 1	0, 1
	Esa	tr-d	5108	1.1.1.2.1.1	AT1G04340	HR-like lesion-inducing protein-related	480 / 5	1, 0, 1, 0	0, 0
	Esa	tr-d	5113	1.1.1.2.1.1	AT5G47380	Protein of unknown function, DUF547	1878 / 11	1, 0, 1, 0	0, 0
	Esa	tr-d	5115	1.1.1.2.1.1	AT2G17300	unknown protein	441 / 1	1, 1, 1, 1	0, 0
	Esa	tr-d	5119	1.1.1.2.1.1	AT1G51190	PLETHORA 2 (PLT2);	1710 / 7	1, 0, 1, 0	0, 0
	Esa	tr-d	5144	1.1.1.2.1.1	AT3G06520	agenet domain-containing protein	1383 / 3	1, 0, 0, 0	0, 0
	Esa	tr-d	5150	1.1.1.2.1.1	AT2G25870	haloacid dehalogenase-like hydrolase family protein	1794 / 12	1, 0, 1, 0	0, 0
	Esa	tr-d	5168	1.1.1.2.1.1	AT1G20925	Auxin efflux carrier family protein	1206 / 11	1, 0, 0, 0	0, 0
	Esa	tr-d	5171	1.1.1.2.1.1	AT4G39840	unknown protein	1407 / 1	1, 0, 0, 0	0, 0
	Esa	tr-d	5175	1.1.1.2.1.1	AT4G32520	serine hydroxymethyltransferase 3 (SHM3)	1578 / 11	1, 1, 1, 1	0, 1
	Esa	tr-d	5178	1.1.1.2.1.1	AT5G60880	BREAKING OF ASYMMETRY IN THE STOMATAL LINEAGE (BASL)	765 / 5	1, 1, 0, 0	1, 0
	Esa	tr-d	5182	1.1.1.2.1.1	AT1G71990	fucosyltransferase 13 (FUT13)	1230 / 3	1, 0, 1, 0	0, 0
	Esa	tr-d	5184	1.1.1.2.1.1	AT1G09780	Phosphoglycerate mutase, 2,3-bisphosphoglycerate-independent	1680 / 7	1, 0, 1, 0	0, 0
	Esa	tr-d	5203	1.1.1.2.1.1	AT3G63500	Protein of unknown function (DUF1423);	3582 / 2	1, 1, 1, 1	1, 0
	Esa	tr-d	5213	1.1.1.2.1.1	AT4G02790	GTP-binding family protein	1116 / 8	1, 0, 1, 0	0, 0
	Esa	tr-d	5253	1.1.1.2.1.1	AT5G09790	ARABIDOPSIS TRITHORAX-RELATED PROTEIN 5 (ATXR5);	1059 / 5	1, 1, 1, 1	0, 0
	Esa	tr-d	5270	1.1.1.2.1.1	AT5G59770	Protein-tyrosine phosphatase-like, PTPLA;	669 / 9	1, 0, 1, 0	1, 0
	Esa	tr-d	5275	1.1.1.2.1.1	AT5G09225	unknown protein	189 / 2	1, 1, 1, 1	1, 0
	Esa	tr-d	5320	1.1.1.2.1.1	AT2G26680	unknown	957 / 2	1, 1, 0, 0	0, 1
	Esa	tr-d	5339	1.1.1.2.1.1	AT3G50380	INVOLVED IN: protein localization	9399 / 36	1, 0, 1, 0	0, 0
	Esa	tr-d	5415	1.1.1.2.1.1	AT4G28830	S-adenosyl-L-methionine-dependent methyltransferases superfamily protein	624 / 9	1, 0, 1, 0	0, 0
	Esa	tr-d	5419	1.1.1.2.1.1	AT1G73960	TBP-associated factor 2 (TAF2)	4155 / 25	1, 0, 0, 0	0, 0
	Esa	tr-d	5424	1.1.1.2.1.1	AT2G19430	DWD (DDB1-binding WD40 protein) hypersensitive to ABA 1 (DWA1);	1104 / 11	1, 0, 1, 0	0, 0
	Esa	tr-d	5425	1.1.1.2.1.1	AT5G02280	SNARE-like superfamily protein	324 / 2	1, 0, 0, 0	1, 0
	Esa	tr-d	5448	1.1.1.2.1.1	AT3G02290	RING/U-box superfamily protein	681 / 4	1, 0, 1, 0	1, 0
	Esa	tr-d	5459	1.1.1.2.1.1	AT3G25860	LTA2	1488 / 6	1, 0, 0, 0	0, 0
	Esa	tr-d	5474	1.1.1.2.1.1	AT5G04520	Protein of unknown function DUF455;	879 / 4	1, 0, 1, 0	0, 0
	Esa	tr-d	5475	1.1.1.2.1.1	AT3G60220	TOXICOS EN LEVADURA 4 (ATL4)	1005 / 1	1, 0, 1, 0	0, 0
	Esa	tr-d	5479	1.1.1.2.1.1	AT3G07910	FUNCTIONS IN: molecular_function unknown	225 / 3	1, 1, 1, 1	1, 0
	Esa	tr-d	5499	1.1.1.2.1.1	AT4G35350	xylem cysteine peptidase 1 (XCP1)	1068 / 4	1, 1, 1, 1	1, 0
	Esa	tr-d	5530	1.1.1.2.1.1	AT5G02390	unknown	2544 / 4	1, 0, 1, 0	0, 0
	Esa	tr-d	5538	1.1.1.2.1.1	AT2G24550	unknown protein	744 / 2	1, 1, 0, 0	1, 0
	Esa	tr-d	178_3	1.1.1.2.1.1	AT3G24070	Zinc knuckle (CCHC-type) family protein	1068 / 1	1, 0, 0, 0	0, 0
	Esa	tr-d	1811_1	1.1.1.2.1.1	AT3G02020	aspartate kinase 3 (AK3);	1659 / 13	1, 0, 1, 0	0, 0
	Esa	tr-d	1821_1	1.1.1.2.1.1	AT1G78080	related to AP2 4 (RAP2.4);	1071 / 1	1, 0, 0, 0	0, 0
	Esa	tr-d	1897_1	1.1.1.2.1.1	AT5G51220	ubiquinol-cytochrome C chaperone family protein;	837 / 7	1, 0, 1, 0	0, 0
	Esa	tr-d	32_4	1.1.1.2.1.1	AT2G45120	C2H2-like zinc finger protein	1026 / 1	1, 0, 1, 0	0, 0
	Esa	tr-d	380_3	1.1.1.2.1.1	AT5G17560	BolA-like family protein	552 / 3	1, 0, 1, 0	0, 0
	Esa	tr-d	810_2	1.1.1.2.1.1	AT1G74420	fucosyltransferase 3 (FUT3)	1551 / 2	1, 0, 1, 0	0, 0
	Esa	tr-d	819_2	1.1.1.2.1.1	AT5G42000	ORMDL family protein	465 / 3	1, 1, 1, 1	0, 1
	Esa	tr-d	82_3	1.1.1.2.1.1	AT3G59845	Zinc-binding dehydrogenase family protein	1041 / 5	1, 1, 1, 1	1, 0
	Esa	tr-d	920_2	1.1.1.2.1.1	AT3G10400	RNA recognition motif and CCHC-type zinc finger domains containing protein	774 / 1	0, 0, 1, 0	-, -
	Esa	tr-d	946_2	1.1.1.2.1.1	AT1G49970	CLP protease proteolytic subunit 1 (CLPR1)	1164 / 9	1, 0, 0, 0	0, 1
	Esa	tr-d	3945	1.1.1.3.1.1	AT1G08770	prenylated RAB acceptor 1.E (PRA1.E);	621 / 1	2, 2, 1, 1	2, 0
	Esa	tr-d	3947	1.1.1.3.1.1	AT1G15960	NRAMP metal ion transporter 6 (NRAMP6)	1581 / 13	2, 0, 1, 0	0, 0
	Esa	tr-d	4006	1.1.1.3.1.1	AT4G22980	FUNCTIONS IN: molecular_function unknown	1737 / 1	2, 1, 1, 0	0, 1
	Esa	tr-d	4018	1.1.1.3.1.1	AT3G06980	DEA(D/H)-box RNA helicase family protein	2223 / 8	2, 0, 2, 0	0, 0
	Esa	tr-d	4038	1.1.1.3.1.1	AT4G14385	FUNCTIONS IN: molecular_function unknown	492 / 6	2, 0, 2, 0	0, 0
	Esa	tr-d	4055	1.1.1.3.1.1	AT2G41640	Glycosyltransferase family 61 protein	1488 / 3	2, 0, 2, 0	0, 0
	Esa	tr-d	4071	1.1.1.3.1.1	AT1G80370	Cyclin A2;4 (CYCA2;4);	1401 / 10	2, 2, 2, 2	0, 2
	Esa	tr-d	4082	1.1.1.3.1.1	AT5G53870	early nodulin-like protein 1 (ENODL1)	1089 / 2	1, 0, 1, 0	0, 0
	Esa	tr-d	4128	1.1.1.3.1.1	AT5G48950	Thioesterase superfamily protein;	474 / 2	2 (2), 0, 2, 0	0, 0
	Esa	tr-d	4183	1.1.1.3.1.1	AT3G07050	GTP-binding family protein	1776 / 9	2, 1, 2, 1	0, 1
	Esa	tr-d	4195	1.1.1.3.1.1	AT1G10830	15-cis-zeta-carotene isomerase (Z-ISO)	1095 / 4	2, 0, 2, 0	0, 0
	Esa	tr-d	4196	1.1.1.3.1.1	AT5G37070	Protein of unknown function, DUF538;	513 / 3	2, 0, 1, 0	0, 0
	Esa	tr-d	4213	1.1.1.3.1.1	AT1G20970	FUNCTIONS IN: molecular_function unknown	2844 / 5	2, 0, 2, 0	0, 0
	Esa	tr-d	4237	1.1.1.3.1.1	AT3G22680	RNA-DIRECTED DNA METHYLATION 1 (RDM1);	480 / 2	2, 2, 1, 1	2, 0
	Esa	tr-d	4242	1.1.1.3.1.1	na	na	4521 / 39	2 (2), 0, 0, 0	0, 0
	Esa	tr-d	4283	1.1.1.3.1.1	AT5G24430	Calcium-dependent protein kinase (CDPK) family protein	1782 / 11	2, 0, 0, 0	0, 0
	Esa	tr-d	4294	1.1.1.3.1.1	AT5G18475	Pentatricopeptide repeat (PPR) superfamily protein	1518 / 1	2 (2), 0, 1, 0	1, 0
	Esa	tr-d	4314	1.1.1.3.1.1	AT2G03510	SPFH/Band 7/PHB domain-containing membrane-associated protein family	1077 / 9	2 (2), 2, 1, 1	0, 2
	Esa	tr-d	4325	1.1.1.3.1.1	AT1G73820	Ssu72-like family protein	678 / 5	1, 1, 1, 1	0, 0
	Esa	tr-d	4332	1.1.1.3.1.1	AT1G79350	embryo defective 1135 (EMB1135)	3885 / 32	2 (2), 0, 1, 0	0, 0
	Esa	tr-d	4338	1.1.1.3.1.1	AT1G21640	NAD kinase 2 (NADK2)	2958 / 8	2, 0, 1, 0	0, 0
	Esa	tr-d	4356	1.1.1.3.1.1	AT2G06210	EARLY FLOWERING 8 (ELF8)	3294 / 25	1, 0, 0, 0	0, 0
	Esa	tr-d	4358	1.1.1.3.1.1	AT1G62730	Terpenoid synthases superfamily protein	915 / 1	2, 0, 2, 0	2, 0
	Esa	tr-d	4400	1.1.1.3.1.1	AT5G11890	FUNCTIONS IN: molecular_function unknown	864 / 1	2, 2, 2, 2	0, 0
	Esa	tr-d	4489	1.1.1.3.1.1	AT5G11530	embryonic flower 1 (EMF1)	2871 / 5	1, 0, 1, 0	0, 0
	Esa	tr-d	4491	1.1.1.3.1.1	AT5G61840	GUT1;	1251 / 4	2, 0, 1, 0	1, 0
	Esa	tr-d	1499_2	1.1.1.2.1.1	AT1G35670	calcium-dependent protein kinase 2 (CDPK2)	1494 / 7	1, 0, 1, 0	0, 0
	Esa	tr-d	6223	1.1.1.2.1.1	AT5G49210	unknown protein	624 / 2	1, 0, 1, 0	0, 0
	Esa	tr-d	5545	1.1.1.2.1.1	AT2G37530	unknown protein	372 / 1	1, 1, 1, 1	1, 0
	Esa	tr-d	5551	1.1.1.2.1.1	AT1G63700	YODA (YDA)	2664 / 11	1, 0, 0, 0	0, 0
	Esa	tr-d	5563	1.1.1.2.1.1	AT2G36400	growth-regulating factor 3 (GRF3);	1164 / 4	1, 0, 1, 0	0, 0
	Esa	tr-d	0_0932	1.1.1.3.1.1	AT5G37630	EMBRYO DEFECTIVE 2656 (EMB2656)	3162 / 12	1, 0, 1, 0	0, 0
	Esa	tr-d	11_04	1.1.1.3.1.1	na	na	447 / 4	2, 1, 2, 1	0, 0
	Esa	tr-d	6286	1.1.1.2.1.1	AT2G28320	Pleckstrin homology (PH) and lipid-binding START domains-containing protein	2208 / 21	1, 0, 0, 0	0, 0
	Esa	tr-d	5565	1.1.1.2.1.1	AT5G53590	SAUR-like auxin-responsive protein family ;	423 / 1	1, 1, 1, 1	1, 0
	Esa	tr-d	5583	1.1.1.2.1.1	AT5G10900	Calcineurin-like metallo-phosphoesterase superfamily protein	1842 / 9	1, 0, 0, 0	0, 0
	Esa	tr-d	6292	1.1.1.2.1.1	AT5G11910	alpha/beta-Hydrolases superfamily protein;	711 / 5	1, 0, 0, 0	0, 0
	Esa	tr-d	1602_1	1.1.1.3.1.1	AT2G06520	photosystem II subunit X (PSBX)	321 / 1	2, 1, 1, 0	2, 0
	Esa	tr-d	5608	1.1.1.2.1.1	AT1G01190	cytochrome P450, family 78, subfamily A, polypeptide 8 (CYP78A8)	1611 / 2	1, 1, 1, 1	1, 0
	Esa	tr-d	3458	1.1.1.4.1.1	AT5G15910	NAD(P)-binding Rossmann-fold superfamily protein	810 / 10	3, 1, 2, 0	0, 0
	Esa	tr-d	1709_1	1.1.1.2.1.1	AT4G03220	Protein with RNI-like/FBD-like domains;	1506 / 3	1, 0, 1, 0	0, 0
	Esa	tr-d	5616	1.1.1.2.1.1	AT5G58290	regulatory particle triple-A ATPase 3 (RPT3)	1215 / 6	1, 1, 1, 1	1, 0
	Esa	tr-d	5625	1.1.1.2.1.1	AT2G18260	syntaxin of plants 112 (SYP112)	909 / 1	1, 0, 0, 0	0, 0
	Esa	tr-d	5638	1.1.1.2.1.1	AT3G02070	Cysteine proteinases superfamily protein;	660 / 9	1, 0, 1, 0	0, 0
	Esa	tr-d	5646	1.1.1.2.1.1	AT4G21480	sugar transporter protein 12 (STP12)	1503 / 4	1, 0, 1, 0	0, 0
	Esa	tr-d	5682	1.1.1.2.1.1	AT1G71000	Chaperone DnaJ-domain superfamily protein	459 / 5	1, 0, 1, 0	0, 0
	Esa	tr-d	5696	1.1.1.2.1.1	AT3G51970	acyl-CoA sterol acyl transferase 1 (ASAT1)	471 / 3	1, 0, 1, 0	0, 1
	Esa	tr-d	5697	1.1.1.2.1.1	AT1G53200	unknown protein	1827 / 9	1, 1, 1, 1	0, 1
	Esa	tr-d	6326	1.1.1.2.1.1	AT5G45700	Haloacid dehalogenase-like hydrolase (HAD) superfamily protein	855 / 1	1, 0, 1, 0	0, 0
	Esa	tr-d	5698	1.1.1.2.1.1	AT1G33290	P-loop containing nucleoside triphosphate hydrolases superfamily protein	1128 / 9	1, 0, 1, 0	0, 0
	Esa	tr-d	5701	1.1.1.2.1.1	AT5G39610	NAC domain containing protein 6 (NAC6);	870 / 3	1, 1, 1, 1	1, 0
	Esa	tr-d	5703	1.1.1.2.1.1	AT5G16890	Exostosin family protein	1560 / 9	1, 1, 1, 1	1, 0
	Esa	tr-d	5704	1.1.1.2.1.1	AT5G13260	unknown protein	1629 / 17	1, 0, 1, 0	0, 0
	Esa	tr-d	5707	1.1.1.2.1.1	AT4G18540	unknown protein	1701 / 2	1, 1, 1, 1	1, 0
	Sir	tr	6433	1.1.1.1.1.1	AT5G05170	CONSTITUTIVE EXPRESSION OF VSP 1 (CEV1)	-	-	-
	Sir	tr	7229	1.1.1.1.1.1	AT1G68720	tRNA arginine adenosine deaminase (TADA)	-	-	-
	Sir	tr	7464	1.1.1.1.1.1	AT5G42470	unknown	-	-	-
	Sir	tr	8167	1.1.1.1.1.1	AT3G02030	transferases, transferring acyl groups other than amino-acyl groups;acyltransferases	-	-	-
	Sir	tr	8498	1.1.1.1.1.1	AT2G20830	transferases;folic acid binding	-	-	-
	Sir	tr	8944	1.1.1.1.1.1	AT3G61200	Thioesterase superfamily protein;	-	-	-
	Sir	tr	9005	1.1.1.1.1.1	AT1G34630	BEST Ath match: Mitochondrial import inner membrane translocase subunit Tim17/Tim22/Tim23 family protein (AT5G51150.1)	-	-	-
	Sir	tr	9905	1.1.1.1.1.1	AT1G64860	sigma factor A (SIGA);	-	-	-
	Sir	tr	10104	1.1.1.1.1.1	AT2G34770	fatty acid hydroxylase 1 (FAH1)	-	-	-
	Sir	tr	10444	1.1.1.1.1.1	AT5G05920	deoxyhypusine synthase (DHS)	-	-	-
	Sir	tr	10923	1.1.1.1.1.1	AT2G26280	CID7	-	-	-
	Sir	tr	11505	1.1.1.1.1.1	AT2G47450	CHAOS (CAO)	-	-	-
	Sir	tr	11570	1.1.1.1.1.1	AT2G26360	Mitochondrial substrate carrier family protein	-	-	-
	Sir	tr	12497	1.1.1.1.1.1	AT3G56230	BTB/POZ domain-containing protein;	-	-	-
	Sir	tr	12559	1.1.1.1.1.1	AT5G04240	EARLY FLOWERING 6 (ELF6);	-	-	-
	Sir	tr	12573	1.1.1.1.1.1	AT5G24340	3'-5' exonuclease domain-containing protein	-	-	-
	Sir	tr	12912	1.1.1.1.1.1	AT4G40010	SNF1-related protein kinase 2.7 (SNRK2.7);	-	-	-
	Sir	tr	13318	1.1.1.1.1.1	AT5G62220	glycosyltransferase 18 (GT18)	-	-	-
	Sir	tr	13636	1.1.1.1.1.1	AT5G23110	Zinc finger, C3HC4 type (RING finger) family protein	-	-	-
	Sir	tr	1401_2	1.1.1.1.1.1	AT3G49180	ROOT INITIATION DEFECTIVE 3 (RID3);	-	-	-
	Sir	tr	1771_2	1.1.1.1.1.1	AT1G64790	ILITYHIA (ILA)	-	-	-
	Sir	tr	1864_2	1.1.1.1.1.1	AT4G40045	unknown protein	-	-	-
	Sir	tr	228_2	1.1.1.1.1.1	AT5G05870	UDP-glucosyl transferase 76C1 (UGT76C1)	-	-	-
	Sir	tr	2329_2	1.1.1.1.1.1	AT3G01516	unknown protein	-	-	-
	Sir	tr	286_4	1.1.1.1.1.1	AT2G02780	Leucine-rich repeat protein kinase family protein	-	-	-
	Sir	tr	294_2	1.1.1.1.1.1	AT1G56170	nuclear factor Y, subunit C2 (NF-YC2);	-	-	-
	Sir	tr	324_2	1.1.1.1.1.1	AT4G25730	FtsJ-like methyltransferase family protein	-	-	-
	Sir	tr-d	3981	1.1.1.1.3.1	AT4G20110	VACUOLAR SORTING RECEPTOR 7 (VSR7)	402 / 3	2, 0, 0, 0	0, 0
	Sir	tr-d	3994	1.1.1.1.3.1	AT5G08190	nuclear factor Y, subunit B12 (NF-YB12)	480 / 5	2, 0, 0, 0	0, 0
	Sir	tr-d	3995	1.1.1.1.3.1	AT5G55230	microtubule-associated proteins 65-1 (MAP65-1)	1917 / 10	2, 0, 0, 0	0, 0
	Sir	tr-d	1596_1	1.1.1.1.2.1	AT5G01520	RING/U-box superfamily protein	723 / 5	1, 0, 0, 0	0, 0
	Sir	tr-d	165_2	1.1.1.1.2.1	AT2G22125	binding	7092 / 10	1, 1, 0, 0	0, 0
	Sir	tr-d	1866_1	1.1.1.1.2.1	AT4G17410	DWNN domain, a CCHC-type zinc finger	2601 / 16	1, 0, 0, 0	0, 0
	Sir	tr-d	1890_1	1.1.1.1.2.1	AT4G13940	MATERNAL EFFECT EMBRYO ARREST 58 (MEE58)	1458 / 2	1, 0, 0, 0	0, 0
	Sir	tr-d	1898_1	1.1.1.1.2.1	AT1G30890	Integral membrane HRF1 family protein;	831 / 4	1, 1, 0, 0	0, 1
	Sir	tr-d	1908_1	1.1.1.1.2.1	AT4G04340	ERD (early-responsive to dehydration stress) family protein	2319 / 11	1, 0, 0, 0	0, 0
	Sir	tr-d	277_2	1.1.1.1.2.1	AT5G57035	U-box domain-containing protein kinase family protein	2358 / 9	1, 0, 0, 0	0, 0
	Sir	tr-d	5912	1.1.1.1.2.1	AT5G08520	Duplicated homeodomain-like superfamily protein;	909 / 2	1, 0, 0, 0	0, 0
	Sir	tr-d	5934	1.1.1.1.2.1	AT2G40180	phosphatase 2C5 (PP2C5);	1080 / 3	1, 0, 0, 0	0, 0
	Sir	tr-d	5942	1.1.1.1.2.1	AT5G22320	Leucine-rich repeat (LRR) family protein;	1365 / 10	1, 0, 0, 0	0, 0
	Sir	tr-d	5943	1.1.1.1.2.1	AT1G80710	DROUGHT SENSITIVE 1 (DRS1);	1662 / 4	1, 1, nd, nd	0, 1
	Sir	tr-d	5947	1.1.1.1.2.1	AT2G41890	curculin-like (mannose-binding) lectin family protein / PAN domain-containing protein	2289 / 1	1, 0, 0, 0	0, 0
	Sir	tr-d	5966	1.1.1.1.2.1	AT2G01750	microtubule-associated proteins 70-3 (MAP70-3)	1884 / 11	1, 0, 0, 0	0, 0
	Sir	tr-d	5975	1.1.1.1.2.1	AT2G46590	DOF AFFECTING GERMINATION 2 (DAG2);	1065 / 1	1, 0, 0, 0	0, 0
	Sir	tr-d	6018	1.1.1.1.2.1	AT4G30980	LJRHL1-like 2 (LRL2)	1023 / 6	1, 0, 0, 0	0, 0
	Sir	tr-d	6019	1.1.1.1.2.1	AT5G04360	limit dextrinase (LDA)	3099 / 26	1, 0, 0, 0	0, 0
	Sir	tr-d	6025	1.1.1.1.2.1	AT4G28670	FUNCTIONS IN: kinase activity	1833 / 8	1, 0, 0, 0	0, 0
	Sir	tr-d	6040	1.1.1.1.2.1	AT5G15380	domains rearranged methylase 1 (DRM1);	2034 / 13	1, 0, 0, 0	0, 0
	Sir	tr-d	6046	1.1.1.1.2.1	AT2G28120	Major facilitator superfamily protein	1731 / 1	1, 1, 0, 0	1, 0
	Sir	tr-d	6056	1.1.1.1.2.1	AT4G22860	Cell cycle regulated microtubule associated protein;	1593 / 17	1, 0, 0, 0	0, 0
	Sir	tr-d	6060	1.1.1.1.2.1	AT5G43890	YUCCA5 (YUC5);	1281 / 3	1, 1, nd, nd	1, 0
	Sir	tr-d	6076	1.1.1.1.2.1	AT4G31990	aspartate aminotransferase 5 (ASP5)	1425 / 12	1, 0, 0, 0	0, 0
	Sir	tr-d	6106	1.1.1.1.2.1	AT4G09040	RNA-binding (RRM/RBD/RNP motifs) family protein	960 / 5	1, 0, 0, 0	0, 0
	Sir	tr-d	6146	1.1.1.1.2.1	AT4G36970	Remorin family protein	1368 / 4	1, 0, 0, 0	0, 0
	Sir	tr-d	6181	1.1.1.1.2.1	AT3G18430	Calcium-binding EF-hand family protein	528 / 6	1, 1, 0, 0	0, 1
	Sir	tr-d	6185	1.1.1.1.2.1	AT1G21080	DNAJ heat shock N-terminal domain-containing protein	1281 / 11	1, 0, 0, 0	0, 0
	Sir	tr-d	6206	1.1.1.1.2.1	AT5G11770	NADH-ubiquinone oxidoreductase 20 kDa subunit, mitochondrial	651 / 2	1, 0, 0, 0	0, 0
	Sir	tr-d	6237	1.1.1.1.2.1	AT2G31660	SUPER SENSITIVE TO ABA AND DROUGHT2 (SAD2)	3120 / 22	1, 0, 0, 0	0, 0
	Sir	tr-d	6247	1.1.1.1.2.1	AT2G18090	PHD finger family protein / SWIB complex BAF60b domain-containing protein / GYF domain-containing protein	2550 / 4	1, 0, 0, 0	0, 0
	Sir	tr-d	6261	1.1.1.1.2.1	AT3G19370	Plant protein of unknown function (DUF869)	2130 / 4	1, 0, 0, 0	0, 0
	Sir	tr-d	6267	1.1.1.1.2.1	AT5G02430	Transducin/WD40 repeat-like superfamily protein	2682 / 7	1, 0, 0, 0	0, 0
	Sir	tr-d	6273	1.1.1.1.2.1	AT2G37560	origin recognition complex second largest subunit 2 (ORC2);	1305 / 6	1, 0, 0, 0	0, 0
	Sir	tr-d	6278	1.1.1.1.2.1	AT3G61700	Plant protein 1589 of unknown function	1071 / 8	1, 0, 0, 0	0, 0
	Sir	tr-d	6282	1.1.1.1.2.1	AT5G19830	Peptidyl-tRNA hydrolase family protein	657 / 8	1, 1, 0, 0	1, 0
	Sir	tr-d	6309	1.1.1.1.2.1	AT1G48950	C3HC zinc finger-like	1782 / 7	1, 0, 0, 0	0, 0
	Sir	tr-d	354_3	1.1.1.1.3.1	AT1G20760	Calcium-binding EF hand family protein	3162 / 12	2, 0, 0, 0	0, 0
	Sir	tr-d	584_2	1.1.1.1.3.1	AT1G16900	Alg9-like mannosyltransferase family	1710 / 10	2, 0, 0, 0	0, 0
	Sir	tr-d	673_2	1.1.1.1.3.1	AT4G21800	quatre-quart2 (QQT2)	1134 / 6	2, 0, 0, 0	0, 0
	Sir	tr-d	3400	1.1.1.1.4.1	AT1G77380	amino acid permease 3 (AAP3);	1431 / 7	3, 2, nd, nd	0, 2
	Sir	tr-d	3451	1.1.1.1.4.1	AT3G48530	SNF1-related protein kinase regulatory subunit gamma 1 (KING1)	1275 / 6	3, 0, 0, 0	0, 2
	Sir	tr-d	3491	1.1.1.1.4.1	AT5G53930	unknown protein	1377 / 2	2, 0, 0, 0	0, 0
	Sir	tr-d	3604	1.1.1.1.4.1	AT1G56500	haloacid dehalogenase-like hydrolase family protein	2421 / 23	3, 0, 0, 0	0, 0
	Sir	tr-d	3710	1.1.1.1.4.1	AT4G16510	YbaK/aminoacyl-tRNA synthetase-associated domain;	516 / 3	3, 0, 0, 0	1, 0
	Sir	tr-d	3715	1.1.1.1.4.1	AT1G52980	GTP-binding family protein	1842 / 12	3 (1), 1, 0, 0	1, 0
	Sir	tr-d	3825	1.1.1.1.4.1	AT4G22320	unknown protein	660 / 5	1, 0, 0, 0	0, 0
	Sir	tr-d	0_0823	1.1.1.1.4.1	AT4G11160	Translation initiation factor 2, small GTP-binding protein	2277 / 10	3, 1, 0, 0	0, 0
	Sir	tr-d	1408_1	1.1.1.1.4.1	AT3G11760	unknown protein	2022 / 5	3, 0, 0, 0	0, 0
	Sir	tr-d	24_6	1.1.1.1.4.1	na	na	1308 / 12	2, 0, 0, 0	0, 0
	Sir	tr-d	78_2	1.1.1.1.4.1	AT1G23180	ARM repeat superfamily protein	2628 / 9	3, 0, 0, 0	0, 0
	Sir	tr-d	87_2	1.1.1.1.4.1	AT1G17500	ATPase E1-E2 type family protein / haloacid dehalogenase-like hydrolase family protein	3669 / 10	3, 0, 0, 0	0, 0
	Sir	tr-d	3061	1.1.1.1.5.1	AT1G74110	cytochrome P450, family 78, subfamily A, polypeptide 10 (CYP78A10)	1620 / 2	4, 3, nd, nd	3, 0
	Sir	tr-d	3100	1.1.1.1.5.1	AT4G37190	LOCATED IN: cytosol, plasma membrane	1248 / 7	4, 0, 0, 0	0, 1
	Sir	tr-d	3324	1.1.1.1.5.1	AT5G18820	embryo defective 3007 (EMB3007)	1737 / 9	4, 0, 0, 0	0, 0
	Sir	tr-d	0_0776	1.1.1.1.5.1	AT1G30300	Metallo-hydrolase/oxidoreductase superfamily protein	978 / 9	4, 0, 0, 0	0, 0
	Sir	tr-d	105_3	1.1.1.1.5.1	AT3G13490	OVULE ABORTION 5 (OVA5)	1788 / 14	4, 0, 0, 0	0, 0
	Sir	tr-d	0_0607	1.1.1.1.8.1	na	na	978 / 5	5 (2), 0, 0, 0	0, 1
	Sir	tr-d	0_0608	1.1.1.1.8.1	AT5G40570	Surfeit locus protein 2 (SURF2)	- / -	1, 0, 0, 0	0, 0
	Sir	tr-d	4560	1.1.1.1.2.1	AT5G13620	unknown protein	957 / 2	1, 0, 0, 0	0, 1
	Sir	tr-d	4617	1.1.1.1.2.1	AT1G19450	Major facilitator superfamily protein	1542 / 16	1, 0, 0, 0	0, 0
	Sir	tr-d	4618	1.1.1.1.2.1	AT2G29890	villin-like 1 (VLN1);	2649 / 19	1, 0, 0, 0	0, 0
	Sir	tr-d	4627	1.1.1.1.2.1	AT5G45360	F-box family protein;	1092 / 8	1, 0, 0, 0	0, 0
	Sir	tr-d	4673	1.1.1.1.2.1	AT1G73200	Putative integral membrane protein conserved region (DUF2404)	2259 / 8	1, 0, 0, 0	0, 0
	Sir	tr-d	4687	1.1.1.1.2.1	AT5G66740	Protein of unknown function (DUF620);	1113 / 3	1, 0, 0, 0	1, 0
	Sir	tr-d	4690	1.1.1.1.2.1	AT5G03160	homolog of mamallian P58IPK (P58IPK)	1404 / 9	1, 1, 0, 0	0, 0
	Sir	tr-d	4693	1.1.1.1.2.1	AT1G26110	decapping 5 (DCP5);	1827 / 8	1, 1, 0, 0	0, 1
	Sir	tr-d	4699	1.1.1.1.2.1	AT5G04840	bZIP protein	927 / 4	1, 0, 0, 0	0, 0
	Sir	tr-d	4711	1.1.1.1.2.1	AT1G10840	translation initiation factor 3 subunit H1 (TIF3H1);	1014 / 12	1, 0, 0, 0	0, 0
	Sir	tr-d	4833	1.1.1.1.2.1	AT5G41970	Metal-dependent protein hydrolase	1041 / 7	1, 0, 0, 0	0, 0
	Sir	tr-d	4853	1.1.1.1.2.1	AT3G02730	thioredoxin F-type 1 (TRXF1)	543 / 3	1, 0, 0, 0	0, 0
	Sir	tr-d	4881	1.1.1.1.2.1	AT4G03190	GRR1-like protein 1 (GRH1);	1758 / 3	1, 0, 0, 0	0, 0
	Sir	tr-d	4895	1.1.1.1.2.1	AT4G17180	O-Glycosyl hydrolases family 17 protein	1416 / 2	1, 0, 0, 0	0, 0
	Sir	tr-d	4904	1.1.1.1.2.1	AT5G54480	Protein of unknown function (DUF630 and DUF632)	303 / 1	1, 0, 0, 0	1, 0
	Sir	tr-d	4926	1.1.1.1.2.1	AT2G40300	ferritin 4 (FER4)	774 / 8	1, 0, 0, 0	0, 0
	Sir	tr-d	4939	1.1.1.1.2.1	AT4G32190	Myosin heavy chain-related protein	2307 / 2	1, 0, 0, 0	0, 0
	Sir	tr-d	4941	1.1.1.1.2.1	AT3G16160	Tesmin/TSO1-like CXC domain-containing protein;	1356 / 8	0, 0, 0, 0	-, -
	Sir	tr-d	5051	1.1.1.1.2.1	AT5G41480	GLOBULAR ARREST1 (GLA1)	1707 / 8	1, 1, nd, nd	0, 1
	Sir	tr-d	5054	1.1.1.1.2.1	AT1G50710	unknown protein	1269 / 12	1, 0, 0, 0	0, 0
	Sir	tr-d	5065	1.1.1.1.2.1	AT1G31885	NOD26-like intrinsic protein 3;1 (NIP3;1)	912 / 4	1, 1, 0, 0	0, 1
	Sir	tr-d	5070	1.1.1.1.2.1	AT3G58510	DEA(D/H)-box RNA helicase family protein	1830 / 6	1, 0, 0, 0	0, 0
	Sir	tr-d	5071	1.1.1.1.2.1	AT3G45900	Ribonuclease P protein subunit P38-related	1170 / 4	1, 0, 0, 0	0, 0
	Sir	tr-d	5074	1.1.1.1.2.1	AT1G17310	MADS-box transcription factor family protein	639 / 1	1, 1, 0, 0	1, 0
	Sir	tr-d	5114	1.1.1.1.2.1	AT4G13070	RNA-binding CRS1 / YhbY (CRM) domain protein	1287 / 6	1, 0, 0, 0	0, 0
	Sir	tr-d	5131	1.1.1.1.2.1	AT1G33500	unknown protein	714 / 10	1, 0, 0, 0	0, 0
	Sir	tr-d	5232	1.1.1.1.2.1	AT1G73190	TIP3;1	798 / 3	1, 0, 0, 0	0, 0
	Sir	tr-d	5237	1.1.1.1.2.1	AT4G19860	alpha/beta-Hydrolases superfamily protein	1581 / 10	1, 1, 0, 0	1, 0
	Sir	tr-d	5246	1.1.1.1.2.1	AT5G02760	Protein phosphatase 2C family protein	1329 / 3	1, 0, 0, 0	0, 0
	Sir	tr-d	5262	1.1.1.1.2.1	AT3G51490	tonoplast monosaccharide transporter3 (TMT3);	2232 / 5	1, 0, 0, 0	0, 0
	Sir	tr-d	5280	1.1.1.1.2.1	AT1G28760	Uncharacterized conserved protein (DUF2215);	1452 / 10	1, 0, 0, 0	0, 0
	Sir	tr-d	5308	1.1.1.1.2.1	AT2G43990	unknown protein	1902 / 1	1, 0, 0, 0	0, 0
	Sir	tr-d	5321	1.1.1.1.2.1	AT4G34490	cyclase associated protein 1 (CAP1);	1452 / 10	1, 0, 0, 0	0, 0
	Sir	tr-d	5327	1.1.1.1.2.1	AT2G18730	diacylglycerol kinase 3 (DGK3)	1566 / 14	1, 0, 0, 0	0, 0
	Sir	tr-d	5328	1.1.1.1.2.1	AT4G14950	SNARE associated Golgi protein family	1278 / 8	1, 1, 0, 0	0, 0
	Sir	tr-d	5347	1.1.1.1.2.1	AT1G02680	TBP-associated factor 13 (TAF13)	384 / 5	1, 1, 0, 0	1, 0
	Sir	tr-d	5388	1.1.1.1.2.1	AT3G21640	TWISTED DWARF 1 (TWD1);	420 / 2	1, 0, 0, 0	1, 0
	Sir	tr-d	5396	1.1.1.1.2.1	AT4G21190	embryo defective 1417 (emb1417);	1071 / 8	1, 1, 0, 0	0, 0
	Sir	tr-d	5432	1.1.1.1.2.1	AT5G03905	Iron-sulphur cluster biosynthesis family protein	489 / 4	1, 1, 0, 0	0, 0
	Sir	tr-d	5463	1.1.1.1.2.1	AT4G16580	Protein phosphatase 2C family protein	1434 / 1	1, 0, 0, 0	0, 0
	Sir	tr-d	5476	1.1.1.1.2.1	AT5G05130	DNA/RNA helicase protein	2553 / 3	1, 1, 0, 0	0, 1
	Sir	tr-d	5500	1.1.1.1.2.1	AT3G01920	DHBP synthase RibB-like alpha/beta domain;	885 / 9	1, 0, 0, 0	0, 0
	Sir	tr-d	5506	1.1.1.1.2.1	AT2G45980	unknown protein	807 / 2	1, 0, 0, 0	0, 0
	Sir	tr-d	5537	1.1.1.1.2.1	AT3G54110	plant uncoupling mitochondrial protein 1 (PUMP1)	915 / 9	1, 0, 0, 0	0, 0
	Sir	tr-d	5567	1.1.1.1.2.1	AT5G64380	Inositol monophosphatase family protein	1266 / 4	1, 0, 0, 0	0, 0
	Sir	tr-d	4131	1.1.1.1.3.1	AT1G26440	ureide permease 5 (UPS5)	1293 / 7	2, 0, 0, 0	0, 0
	Sir	tr-d	4139	1.1.1.1.3.1	AT1G06850	basic leucine-zipper 52 (bZIP52)	981 / 4	2, 0, 0, 0	0, 0
	Sir	tr-d	4163	1.1.1.1.3.1	AT1G01080	RNA-binding (RRM/RBD/RNP motifs) family protein	936 / 3	2, 0, 0, 0	0, 0
	Sir	tr-d	4165	1.1.1.1.3.1	AT4G01900	GLNB1 homolog (GLB1)	630 / 7	2, 0, 0, 0	0, 0
	Sir	tr-d	4250	1.1.1.1.3.1	AT3G24650	ABA INSENSITIVE 3 (ABI3);	1509 / 1	2, 0, 0, 0	0, 0
	Sir	tr-d	4258	1.1.1.1.3.1	AT2G43480	Peroxidase superfamily protein	1038 / 4	2 (2), 0, 0, 0	0, 0
	Sir	tr-d	4270	1.1.1.1.3.1	AT5G03900	Iron-sulphur cluster biosynthesis family protein	1476 / 12	2, 0, 0, 0	0, 0
	Sir	tr-d	4277	1.1.1.1.3.1	AT2G32040	Major facilitator superfamily protein	1686 / 9	2, 0, 0, 0	0, 0
	Sir	tr-d	4315	1.1.1.1.3.1	AT5G01510	ROOT UV-B SENSITIVE 5 (RUS5);	1440 / 14	2, 0, 0, 0	0, 0
	Sir	tr-d	4407	1.1.1.1.3.1	AT4G36630	EMBRYO DEFECTIVE 2754 (EMB2754)	2964 / 12	2, 0, 0, 0	0, 0
	Sir	tr-d	4429	1.1.1.1.3.1	AT3G06450	HCO3- transporter family	2202 / 12	2, 0, 0, 0	0, 0
	Sir	tr-d	4463	1.1.1.1.3.1	AT5G08420	RNA-binding KH domain-containing protein	1113 / 11	2, 0, 0, 0	1, 0
	Sir	tr-d	4468	1.1.1.1.3.1	AT4G24040	trehalase 1 (TRE1);	1716 / 11	1, 0, 0, 0	0, 0
	Sir	tr-d	4494	1.1.1.1.3.1	AT5G53850	haloacid dehalogenase-like hydrolase family protein	1827 / 14	2, 0, 0, 0	0, 0
	Sir	tr-d	4502	1.1.1.1.3.1	na	na	2304 / 4	1, 1, 0, 0	1, 0
	Sir	tr-d	4505	1.1.1.1.3.1	AT3G04870	zeta-carotene desaturase (ZDS)	1764 / 14	2, 0, 0, 0	0, 0
	Sir	tr-d	4517	1.1.1.1.3.1	AT2G21160	Translocon-associated protein (TRAP), alpha subunit	813 / 8	2, 0, 0, 0	0, 0
	Sir	tr-d	0_0867	1.1.1.1.3.1	AT1G59540	ZCF125	2589 / 17	2, 0, 0, 0	0, 0
	Sir	tr-d	0_0880	1.1.1.1.3.1	AT3G03250	UDP-GLUCOSE PYROPHOSPHORYLASE 1 (UGP1)	570 / 3	2, 0, 0, 0	0, 0
	Sir	tr-d	4056	1.1.1.1.3.1	AT4G00570	NAD-dependent malic enzyme 2 (NAD-ME2)	1824 / 18	2, 0, 0, 0	0, 0
	Sir	tr-d	4099	1.1.1.1.3.1	AT2G37540	NAD(P)-binding Rossmann-fold superfamily protein	984 / 8	2 (2), 1, 0, 0	2, 0
	Sir	tr-d	4025	1.1.1.1.3.1	AT3G60670	PLATZ transcription factor family protein;	204 / 2	1, 0, nd, nd	1, 0
	Sir	tr-d	869_2	1.1.1.1.2.1	AT4G38230	calcium-dependent protein kinase 26 (CPK26)	1461 / 7	1, 0, 0, 0	0, 0
	Sir	tr-d	6318	1.1.1.1.2.1	AT3G02800	Tyrosine phosphatase family protein	600 / 5	1, 1, 0, 0	0, 0
	Sir	tr-d	6330	1.1.1.1.2.1	AT3G28690	Protein kinase superfamily protein	1821 / 6	1, 0, 0, 0	0, 0
	Sir	tr-d	6335	1.1.1.1.2.1	AT3G11230	Yippee family putative zinc-binding protein	387 / 5	1, 0, 0, 0	0, 0
	Sir	tr-d	0_0951	1.1.1.1.2.1	AT1G55690	Sec14p-like phosphatidylinositol transfer family protein;	1995 / 12	1, 0, 0, 0	0, 0
	Sir	tr-d	0_0959	1.1.1.1.2.1	AT1G14360	UDP-galactose transporter 3 (UTR3)	996 / 7	1, 0, 0, 0	0, 0
	Sir	tr-d	0_0971	1.1.1.1.2.1	AT3G57890	Tubulin binding cofactor C domain-containing protein	1311 / 9	0, 1, 0, 0	-, -
	Sir	tr-d	0_1024	1.1.1.1.2.1	AT1G58520	RXW8	2298 / 11	1, 0, 0, 0	0, 0
	Sir	tr-d	0_1030	1.1.1.1.2.1	AT1G55360	Protein of Unknown Function (DUF239)	1266 / 7	1, 0, 0, 0	0, 0
	Sir	tr-d	5586	1.1.1.1.2.1	AT5G22400	Rho GTPase activating protein with PAK-box/P21-Rho-binding domain	1347 / 5	1, 0, 0, 0	0, 0
	Sir	tr-d	5605	1.1.1.1.2.1	AT1G60030	nucleobase-ascorbate transporter 7 (NAT7)	1614 / 13	1, 0, 0, 0	0, 0
	Sir	tr-d	5645	1.1.1.1.2.1	AT1G53730	STRUBBELIG-receptor family 6 (SRF6)	2178 / 14	1, 0, 0, 0	0, 0
	Sir	tr-d	5649	1.1.1.1.2.1	AT3G52190	phosphate transporter traffic facilitator1 (PHF1)	1188 / 10	1, 0, 0, 0	0, 0
	Sir	tr-d	5692	1.1.1.1.2.1	AT3G61300	C2 calcium/lipid-binding plant phosphoribosyltransferase family protein	2958 / 1	1, 0, 0, 0	0, 0
	Sir	tr-d	4046	1.1.1.1.3.1	AT1G30960	GTP-binding family protein	1308 / 7	2, 0, 0, 0	0, 0
	Sir	tr-d	5713	1.1.1.1.2.1	AT3G59300	Pentatricopeptide repeat (PPR) superfamily protein	1368 / 12	1, 1, 0, 0	0, 0
	Sir	tr-d	5720	1.1.1.1.2.1	AT4G24190	SHEPHERD (SHD)	2469 / 15	1, 0, 0, 0	0, 0
	Sir	tr-d	5730	1.1.1.1.2.1	AT5G56730	Insulinase (Peptidase family M16) protein	3027 / 21	1, 0, 0, 0	0, 0
	Sir	tr-d	1054_2	1.1.1.1.2.1	AT1G01350	Zinc finger (CCCH-type/C3HC4-type RING finger) family protein	1641 / 13	1, 0, 0, 0	0, 0
	Sir	tr-d	5732	1.1.1.1.2.1	AT2G46320	Mitochondrial substrate carrier family protein	1065 / 8	1, 0, 0, 0	0, 0
	Sir	tr-d	1058_2	1.1.1.1.2.1	AT5G22240	OFP10;	486 / 1	1, 0, 0, 0	0, 0
	Sir	tr-d	0_0881	1.1.1.1.3.1	AT3G54750	unknown protein	1299 / 11	2, 0, 0, 0	0, 0
	Sir	tr-d	3902	1.1.1.1.3.1	AT1G64890	Major facilitator superfamily protein;	1308 / 2	2, 0, 0, 0	0, 0
	Sir	tr-d	5753	1.1.1.1.2.1	AT3G25970	Pentatricopeptide repeat (PPR) superfamily protein	2118 / 1	1, 0, 0, 0	0, 0
	Sir	tr-d	5802	1.1.1.1.2.1	AT4G33060	Cyclophilin-like peptidyl-prolyl cis-trans isomerase family protein	1551 / 7	1, 0, 0, 0	0, 0
	Sir	tr-d	5810	1.1.1.1.2.1	AT3G48410	alpha/beta-Hydrolases superfamily protein;	1155 / 5	1, 1, 0, 0	0, 0
	Sir	tr-d	0_0907	1.1.1.1.3.1	AT3G47680	DNA binding	465 / 5	1, 0, 0, 0	0, 0
	Sir	tr-d	0_0915	1.1.1.1.3.1	na	na	2409 / 3	2, 0, 0, 0	0, 0
	Sir	tr-d	5836	1.1.1.1.2.1	AT3G06230	MAP kinase kinase 8 (MKK8)	1047 / 2	1, 0, 0, 0	1, 0
	Sir	tr-d	5838	1.1.1.1.2.1	AT2G19950	golgin candidate 1 (GC1)	2424 / 21	1, 0, 0, 0	0, 0
	Sir	tr-d	5850	1.1.1.1.2.1	AT5G58210	hydroxyproline-rich glycoprotein family protein	1092 / 5	1, 0, 0, 0	0, 0
	Sir	tr-d	5863	1.1.1.1.2.1	AT2G37130	Peroxidase superfamily protein	837 / 4	1, 0, 0, 0	0, 0
	Sir	tr-d	0_0923	1.1.1.1.3.1	AT4G37800	xyloglucan endotransglucosylase/hydrolase 7 (XTH7)	879 / 4	1, 1, 0, 0	0, 0
	Sir	tr-d	0_0933	1.1.1.1.3.1	AT5G21274	calmodulin 6 (CAM6)	450 / 2	2, 0, nd, nd	1, 0
	Sir	tr-d	3914	1.1.1.1.3.1	AT3G18860	transducin family protein / WD-40 repeat family protein;	2280 / 21	2, 0, 0, 0	0, 0
	Sir	tr-d	5867	1.1.1.1.2.1	AT2G24762	glutamine dumper 4 (GDU4)	468 / 1	1, 1, 0, 0	1, 0
	Sir	tr-d	0_0947	1.1.1.1.3.1	AT5G66210	calcium-dependent protein kinase 28 (CPK28)	1356 / 10	1, 0, 0, 0	0, 0
	Sir	tr-d	1111_2	1.1.1.1.3.1	AT4G26650	RNA-binding (RRM/RBD/RNP motifs) family protein	1362 / 2	0, 1, 0, 0	-, -
	Sir	tr-d	128_2	1.1.1.1.3.1	AT3G10920	manganese superoxide dismutase 1 (MSD1)	696 / 6	1, 0, 0, 0	0, 0
	Sir	tr-d	11_06	1.1.1.1.2.1	AT3G13550	FUSCA 9 (FUS9);	2991 / 9	1, 0, 0, 0	0, 0
	Sir	tr-d	1270_2	1.1.1.1.2.1	AT4G35890	winged-helix DNA-binding transcription factor family protein	1539 / 6	1, 0, 0, 0	0, 0
	Sir	tr-d	1451_2	1.1.1.1.2.1	AT5G26120	alpha-L-arabinofuranosidase 2 (ASD2)	2073 / 18	1, 0, 0, 0	0, 0
	Sir	tr-d	3950	1.1.1.1.3.1	AT5G60990	DEA(D/H)-box RNA helicase family protein	1365 / 13	2, 0, 0, 0	0, 0
	Sir	tr-d	5897	1.1.1.1.2.1	AT5G02050	Mitochondrial glycoprotein family protein	777 / 3	1, 1, 0, 0	0, 1
	Sir	tr-d	3964	1.1.1.1.3.1	AT2G48120	PALE CRESS (PAC)	603 / 5	2, 1, nd, nd	1, 1
	Spa	tr	7860	1.1.1.1.1.1	AT5G45940	nudix hydrolase homolog 11 (NUDT11)	-	-	-
	Spa	tr	8213	1.1.1.1.1.1	AT1G42550	PLASTID MOVEMENT IMPAIRED1 (PMI1)	-	-	-
	Spa	tr	10317	1.1.1.1.1.1	AT2G18760	chromatin remodeling 8 (CHR8)	-	-	-
	Spa	tr	10638	1.1.1.1.1.1	AT2G04305	Magnesium transporter CorA-like family protein	-	-	-
	Spa	tr	10804	1.1.1.1.1.1	AT1G42540	glutamate receptor 3.3 (GLR3.3)	-	-	-
	Spa	tr	12904	1.1.1.1.1.1	AT2G43390	unknown protein	-	-	-
	Spa	tr	13098	1.1.1.1.1.1	AT5G56310	Pentatricopeptide repeat (PPR) superfamily protein;	-	-	-
	Spa	tr	13806	1.1.1.1.1.1	AT2G20800	NAD(P)H dehydrogenase B4 (NDB4)	-	-	-
	Spa	tr-d	5770	1.1.1.1.1.2	AT3G02350	galacturonosyltransferase 9 (GAUT9);	1686 / 3	1, 0, 0, 0	0, 0
	Spa	tr-d	5833	1.1.1.1.1.2	AT3G51720	Plant protein of unknown function (DUF827);	1197 / 3	1, 0, 1, 0	0, 0
	Spa	tr-d	5349	1.1.1.1.1.2	AT5G27000	kinesin 4 (ATK4)	2391 / 16	1, 0, 1, 0	0, 0
	Spa	tr-d	5356	1.1.1.1.1.2	AT2G23390	unknown	1440 / 12	1, 1, 1, 1	0, 1
	Spa	tr-d	5375	1.1.1.1.1.2	AT5G39580	Peroxidase superfamily protein	957 / 3	1, 0, 0, 0	0, 0
	Spa	tr-d	5397	1.1.1.1.1.2	AT2G23090	Uncharacterised protein family SERF;	237 / 3	1, 1, 1, 1	1, 0
	Spa	tr-d	5409	1.1.1.1.1.2	AT3G57330	autoinhibited Ca2+-ATPase 11 (ACA11)	3078 / 7	1, 0, 0, 0	0, 0
	Spa	tr-d	5411	1.1.1.1.1.2	AT1G60200	splicing factor PWI domain-containing protein / RNA recognition motif (RRM)-containing protein	2766 / 7	1, 0, 0, 0	0, 0
	Spa	tr-d	5503	1.1.1.1.1.2	AT1G11925	Stigma-specific Stig1 family protein	420 / 1	1, 1, 1, 1	1, 0
	Spa	tr-d	5516	1.1.1.1.1.2	AT1G26120	Isoprenylcysteine methylesterase-like 1 (ICME-LIKE1)	1398 / 11	1, 0, 0, 0	0, 0
	Spa	tr-d	5521	1.1.1.1.1.2	AT2G27020	20S proteasome alpha subunit G1 (PAG1)	750 / 10	1, 1, 1, 1	0, 1
	Spa	tr-d	5745	1.1.1.1.1.2	AT3G49250	DEFECTIVE IN MERISTEM SILENCING 3 (DMS3)	1251 / 6	1, 0, 0, 0	0, 0
	Spa	tr-d	6244	1.1.1.1.1.2	AT3G02860	zinc ion binding	960 / 7	1, 0, 0, 0	0, 0
	Spa	tr-d	6256	1.1.1.1.1.2	AT3G16857	response regulator 1 (RR1);	2106 / 6	1, 0, 0, 0	0, 0
	Spa	tr-d	6268	1.1.1.1.1.2	AT3G61970	NGATHA2 (NGA2);	915 / 1	1, 0, 0, 0	0, 0
	Spa	tr-d	6290	1.1.1.1.1.2	AT4G19370	Protein of unknown function (DUF1218)	498 / 3	1, 1, 1, 1	1, 0
	Spa	tr-d	6293	1.1.1.1.1.2	AT5G30490	unknown	738 / 3	1, 1, 1, 1	0, 1
	Spa	tr-d	6303	1.1.1.1.1.2	AT1G28400	unknown protein	894 / 1	1, 0, 1, 0	0, 0
	Spa	tr-d	6344	1.1.1.1.1.2	AT3G02770	Ribonuclease E inhibitor RraA/Dimethylmenaquinone methyltransferase	501 / 2	1, 1, 1, 1	1, 0
	Spa	tr-d	6355	1.1.1.1.1.2	AT1G07210	Ribosomal protein S18	792 / 5	1, 0, 0, 0	0, 0
	Spa	tr-d	0_1032	1.1.1.1.1.2	AT4G35230	BR-signaling kinase 1 (BSK1)	1542 / 9	1, 1, 0, 0	0, 0
	Spa	tr-d	0_1033	1.1.1.1.1.2	AT5G07610	F-box family protein;	393 / 1	0, 0, 0, 0	-, -
	Spa	tr-d	0_1039	1.1.1.1.1.2	AT5G39990	Core-2/I-branching beta-1,6-N-acetylglucosaminyltransferase family protein	1305 / 5	1, 1, 0, 0	0, 0
	Spa	tr-d	1011_2	1.1.1.1.1.2	AT1G10310	NAD(P)-binding Rossmann-fold superfamily protein;	729 / 5	1, 0, 0, 0	0, 0
	Spa	tr-d	129_2	1.1.1.1.1.2	AT5G14750	myb domain protein 66 (MYB66);	597 / 3	1, 0, 1, 0	0, 0
	Spa	tr-d	1386_2	1.1.1.1.1.2	AT5G45160	Root hair defective 3 GTP-binding protein (RHD3)	2502 / 22	1, 0, 0, 0	0, 0
	Spa	tr-d	1764_1	1.1.1.1.1.2	AT2G20900	diacylglycerol kinase 5 (DGK5)	1482 / 13	1, 1, 1, 1	0, 1
	Spa	tr-d	1917_1	1.1.1.1.1.2	AT3G66656	AGAMOUS-like 91 (AGL91)	528 / 1	1, 1, 1, 1	1, 0
	Spa	tr-d	403_2	1.1.1.1.1.2	AT2G34160	Alba DNA/RNA-binding protein	396 / 5	1, 1, 1, 1	0, 1
	Spa	tr-d	419_2	1.1.1.1.1.2	AT5G01220	sulfoquinovosyldiacylglycerol 2 (SQD2)	1581 / 12	1, 0, 0, 0	0, 0
	Spa	tr-d	513_2	1.1.1.1.1.2	AT4G16140	proline-rich family protein	1908 / 7	1, 0, 0, 0	0, 0
	Spa	tr-d	700_2	1.1.1.1.1.2	AT2G38450	unknown	423 / 3	1, 0, 1, 0	0, 0
	Spa	tr-d	968_2	1.1.1.1.1.2	AT3G09390	metallothionein 2A (MT2A);	- / -	0, 0, 0, 0	-, -
	Spa	tr-d	3944	1.1.1.1.1.3	AT5G37310	Endomembrane protein 70 protein family;	1779 / 7	2, 2, 2, 2	1, 1
	Spa	tr-d	3960	1.1.1.1.1.3	AT3G51990	Protein kinase superfamily protein	1083 / 1	2, 0, 2, 0	0, 0
	Spa	tr-d	4000	1.1.1.1.1.3	AT1G66245	unknown protein	816 / 3	2, 0, 0, 0	0, 0
	Spa	tr-d	4150	1.1.1.1.1.3	AT4G15110	cytochrome P450, family 97, subfamily B, polypeptide 3 (CYP97B3)	1743 / 14	2, 0, 0, 0	0, 0
	Spa	tr-d	4170	1.1.1.1.1.3	AT1G69740	HEMB1	1290 / 12	2, 0, 0, 0	0, 0
	Spa	tr-d	4371	1.1.1.1.1.3	AT5G14580	polyribonucleotide nucleotidyltransferase, putative	2967 / 16	2, 0, 1, 0	0, 0
	Spa	tr-d	4398	1.1.1.1.1.3	AT5G39940	FAD/NAD(P)-binding oxidoreductase family protein;	717 / 6	2, 0, 1, 0	0, 0
	Spa	tr-d	4452	1.1.1.1.1.3	AT4G27520	early nodulin-like protein 2 (ENODL2)	1209 / 2	2, 0, 1, 0	0, 0
	Spa	tr-d	4475	1.1.1.1.1.3	AT4G01790	Ribosomal protein L7Ae/L30e/S12e/Gadd45 family protein;	333 / 3	2, 0, 2, 0	2, 0
	Spa	tr-d	4509	1.1.1.1.1.3	AT4G10640	IQ-domain 16 (IQD16);	1287 / 5	2 (2), 0, 0, 0	0, 0
	Spa	tr-d	1523_1	1.1.1.1.1.3	AT5G16700	Glycosyl hydrolase superfamily protein	1575 / 4	2, 0, 0, 0	0, 0
	Spa	tr-d	202_2	1.1.1.1.1.3	AT1G14750	SOLO DANCERS (SDS)	1731 / 7	2, 0, 0, 0	0, 0
	Spa	tr-d	3542	1.1.1.1.1.4	AT1G49120	Integrase-type DNA-binding superfamily protein	999 / 1	3, 0, 1, 0	1, 0
	Spa	tr-d	3575	1.1.1.1.1.4	AT3G54720	ALTERED MERISTEM PROGRAM 1 (AMP1);	2151 / 10	3, 0, 0, 0	0, 0
	Spa	tr-d	0_0612	1.1.1.1.1.8	AT2G34190	Xanthine/uracil permease family protein	1575 / 12	6 (4), 2, 0, 0	0, 0
	Spa	tr-d	4603	1.1.1.1.1.2	AT3G02260	BIG (BIG)	15246 / 14	1, 0, 0, 0	0, 0
	Spa	tr-d	4629	1.1.1.1.1.2	AT4G23740	Leucine-rich repeat protein kinase family protein	1884 / 3	1, 0, 0, 0	0, 0
	Spa	tr-d	4647	1.1.1.1.1.2	AT3G57300	INO80 ortholog (INO80)	4554 / 23	1, 0, 0, 0	0, 0
	Spa	tr-d	4669	1.1.1.1.1.2	AT4G26000	PEPPER (PEP)	1479 / 6	1, 0, 0, 0	0, 0
	Spa	tr-d	4729	1.1.1.1.1.2	AT3G52730	ubiquinol-cytochrome C reductase UQCRX/QCR9-like family protein	204 / 3	1, 1, 1, 1	0, 1
	Spa	tr-d	4768	1.1.1.1.1.2	AT5G23920	unknown protein	693 / 2	1, 1, 0, 0	0, 0
	Spa	tr-d	4790	1.1.1.1.1.2	AT5G62050	homolog of yeast oxidase assembly 1 (OXA1) (OXA1)	1293 / 9	1, 0, 0, 0	0, 0
	Spa	tr-d	4815	1.1.1.1.1.2	AT2G32270	zinc transporter 3 precursor (ZIP3)	1029 / 3	1, 1, 1, 1	1, 0
	Spa	tr-d	4834	1.1.1.1.1.2	AT3G19910	RING/U-box superfamily protein	1005 / 7	1, 0, 0, 0	0, 0
	Spa	tr-d	4841	1.1.1.1.1.2	AT1G72050	transcription factor IIIA (TFIIIA)	1182 / 6	1, 0, 0, 0	0, 0
	Spa	tr-d	5870	1.1.1.1.1.2	AT5G09620	Octicosapeptide/Phox/Bem1p family protein	1461 / 1	1, 0, 1, 0	0, 0
	Spa	tr-d	5895	1.1.1.1.1.2	AT5G41040	HXXXD-type acyl-transferase family protein;	1368 / 4	1, 1, 1, 1	0, 1
	Spa	tr-d	5901	1.1.1.1.1.2	AT5G47030	ATPase, F1 complex, delta/epsilon subunit	612 / 2	1, 0, 0, 0	0, 0
	Spa	tr-d	5927	1.1.1.1.1.2	AT1G67340	HCP-like superfamily protein with MYND-type zinc finger	1143 / 3	1, 0, 0, 0	0, 0
	Spa	tr-d	5958	1.1.1.1.1.2	AT2G32290	beta-amylase 6 (BAM6)	1713 / 8	1, 0, 0, 0	0, 0
	Spa	tr-d	5984	1.1.1.1.1.2	AT1G64110	P-loop containing nucleoside triphosphate hydrolases superfamily protein	2490 / 15	1, 0, 0, 0	0, 0
	Spa	tr-d	6067	1.1.1.1.1.2	AT4G18060	SH3 domain-containing protein;	1056 / 10	1, 0, 0, 0	0, 0
	Spa	tr-d	6085	1.1.1.1.1.2	AT5G15130	WRKY DNA-binding protein 72 (WRKY72);	1659 / 4	1, 1, 1, 1	0, 1
	Spa	tr-d	6198	1.1.1.1.1.2	AT3G57290	eukaryotic translation initiation factor 3E (EIF3E)	1326 / 8	1, 1, 1, 1	0, 1
	Spa	tr-d	6208	1.1.1.1.1.2	AT1G80030	Molecular chaperone Hsp40/DnaJ family protein	1506 / 11	1, 0, 0, 0	0, 0
	Spa	tr-d	6213	1.1.1.1.1.2	AT5G23040	CELL GROWTH DEFECT FACTOR 1 (CDF1)	759 / 5	1, 0, 1, 0	0, 0
	Spa	tr-d	6232	1.1.1.1.1.2	AT2G18520	Tetratricopeptide repeat (TPR)-like superfamily protein	1275 / 1	1, 0, 0, 0	0, 0
	Spa	tr-d	5846	1.1.1.1.1.2	AT5G23450	long-chain base (LCB) kinase 1 (LCBK1)	2283 / 8	1, 1, 1, 1	1, 0
	Spa	tr-d	4871	1.1.1.1.1.2	AT3G20830	AGC (cAMP-dependent, cGMP-dependent and protein kinase C) kinase family protein	1245 / 1	1, 1, 0, 0	0, 0
	Spa	tr-d	4938	1.1.1.1.1.2	AT4G34050	caffeoyl coenzyme A O-methyltransferase 1 (CCoAOMT1)	774 / 5	1, 0, 0, 0	0, 0
	Spa	tr-d	4954	1.1.1.1.1.2	AT1G32190	alpha/beta-Hydrolases superfamily protein	1239 / 5	1, 0, 1, 0	0, 0
	Spa	tr-d	4956	1.1.1.1.1.2	AT3G22540	Protein of unknown function (DUF1677);	327 / 1	1, 1, 0, 0	1, 0
	Spa	tr-d	5003	1.1.1.1.1.2	AT4G34310	alpha/beta-Hydrolases superfamily protein	3687 / 10	1, 0, 0, 0	0, 0
	Spa	tr-d	5100	1.1.1.1.1.2	AT2G42860	unknown protein	711 / 2	1, 1, 0, 0	1, 0
	Spa	tr-d	5764	1.1.1.1.1.2	AT1G10580	Transducin/WD40 repeat-like superfamily protein;	1716 / 2	1, 0, 0, 0	0, 1
	Spa	tr-d	5112	1.1.1.1.1.2	AT5G67120	RING/U-box superfamily protein	462 / 3	1, 0, 0, 0	0, 0
	Spa	tr-d	5187	1.1.1.1.1.2	AT3G50070	CYCLIN D3;3 (CYCD3;3)	1098 / 4	1, 0, 0, 0	0, 0
	Spa	tr-d	5766	1.1.1.1.1.2	AT4G17220	microtubule-associated proteins 70-5 (MAP70-5);	1614 / 12	1, 0, 0, 0	0, 0
	Spa	tr-d	5188	1.1.1.1.1.2	AT1G09170	P-loop nucleoside triphosphate hydrolases superfamily protein with CH (Calponin Homology) domain	2982 / 19	1, 0, 1, 0	0, 0
	Spa	tr-d	5201	1.1.1.1.1.2	AT5G02880	ubiquitin-protein ligase 4 (UPL4);	3165 / 11	1, 0, 0, 0	0, 0
	Spa	tr-d	5241	1.1.1.1.1.2	AT5G02400	pol-like 2 (PLL2)	2085 / 4	1, 0, 1, 0	0, 0
	Spa	tr-d	5306	1.1.1.1.1.2	AT2G20240	Protein of unknown function (DUF3741);	2199 / 3	1, 0, 0, 0	0, 0
	Spa	tr-d	5334	1.1.1.1.1.2	AT5G63680	Pyruvate kinase family protein	1533 / 3	1, 0, 0, 0	0, 0

## Sheet: 2. OrthNets with shared tr-d
Dataset S3.2. Summary of OrthNets including transposition-duplication (tr-d) events shared by a pair of genomes	Shared by	Category	OrthNetID (ON_)	Node count pattern	Ath BestHit	Annotation (Ath BestHit)	Species	CL copy ORF length (nt) / # exons	Total (TD), cORF, exp, cORF & exp
	Aly, Ath	parallel	1168	6.6.1.1.1.1	AT5G57890	Glutamine amidotransferase type 1 family;	Aly	834 / 8	5 (2) , 4, 3, 2
	Aly, Ath	parallel	1168	6.6.1.1.1.1	AT5G57890	Glutamine amidotransferase type 1 family;	Ath	708 / 7	1 , 1, 1, 1
	Aly, Ath	parallel	1728	7.2.1.1.1.1	AT2G41350	unknown protein	Aly	897 / 6	5 , 0, 0, 0
	Aly, Ath	parallel	1728	7.2.1.1.1.1	AT2G21980	unknown protein	Ath	900 / 6	1 , 0, 0, 0
	Aly, Ath	parallel	3043	4.2.1.1.1.1	AT4G37510	Ribonuclease III family	Aly	1614 / 5	1 , 0, 1, 0
	Aly, Ath	parallel	3043	4.2.1.1.1.1	AT2G48121	LOCATED IN: mitochondrion	Ath	1614 / 5	1 , 0, 1, 0
	Aly, Ath	parallel	3394	2.3.1.1.1.1	AT1G24240	Ribosomal protein L19 family	Ath	690 / 5	2 , 2, 2, 2
	Aly, Ath	parallel	3394	2.3.1.1.1.1	AT5G11750	Ribosomal protein L19 family	Aly	678 / 5	1 , 0, 1, 0
	Aly, Ath	parallel	3419	3.2.1.1.1.1	AT5G55940	embryo defective 2731 (emb2731)	Aly	627 / 5	2 , 0, 0, 0
	Aly, Ath	parallel	3419	3.2.1.1.1.1	AT5G51620	Uncharacterised protein family (UPF0172);	Ath	627 / 5	1 , 0, 1, 0
	Aly, Ath	parallel	3675	2.3.1.1.1.1	AT1G36078	unknown protein	Aly	4101 / 10	1 , 0, 1, 0
	Aly, Ath	parallel	3675	2.3.1.1.1.1	AT1G36078	unknown protein	Ath	4101 / 10	2 , 0, 0, 0
	Aly, Ath	parallel	3934	2.2.1.1.1.1	AT4G21460	Ribosomal protein S24/S35, mitochondrial	Ath	1260 / 4	1 , 1, 1, 1
	Aly, Ath	parallel	3934	2.2.1.1.1.1	AT3G18240	Ribosomal protein S24/S35, mitochondrial	Aly	1269 / 4	1 , 0, 1, 0
	Aly, Ath	parallel	4028	2.2.1.1.1.1	AT1G12990	beta-1,4-N-acetylglucosaminyltransferase family	Aly	1179 / 2	1 , 0, 0, 0
	Aly, Ath	parallel	4028	2.2.1.1.1.1	AT3G26445	beta-1,4-N-acetylglucosaminyltransferase family	Ath	1179 / 2	1 , 0, 0, 0
	Aly, Ath	parallel	4130	2.2.1.1.1.1	AT5G22800	EMBRYO DEFECTIVE 1030 (EMB1030)	Aly	2937 / 8	1 , 0, 0, 0
	Aly, Ath	parallel	4130	2.2.1.1.1.1	AT1G49930	BEST Ath match: Alanyl-tRNA synthetase, class IIc (AT5G22800.1)	Ath	2937 / 8	1 , 0, 0, 0
	Aly, Ath	parallel	4151	2.2.1.1.1.1	AT5G19740	Peptidase M28 family	Aly	2049 / 10	1 , 0, 0, 0
	Aly, Ath	parallel	4151	2.2.1.1.1.1	AT4G07670	protease-associated (PA) domain-containing protein;	Ath	2046 / 10	1 , 0, 0, 0
	Aly, Ath	parallel	4251	2.2.1.1.1.1	AT1G80210	Mov34/MPN/PAD-1 family	Aly	1113 / 9	1 , 1, 1, 1
	Aly, Ath	parallel	4251	2.2.1.1.1.1	AT3G06820	Mov34/MPN/PAD-1 family	Ath	1221 / 10	1 , 1, 1, 1
	Aly, Ath	parallel	4309	2.2.1.1.1.1	AT2G47900	tubby like protein 3 (TLP3)	Aly	1224 / 5	1 , 0, 0, 0
	Aly, Ath	parallel	4309	2.2.1.1.1.1	AT1G61940	tubby like protein 4 (TLP4);	Ath	1224 / 5	1 , 0, 0, 0
	Aly, Ath	parallel	0_0694	3.4.1.1.1.1	AT2G40710	Haemolysin-III related integral membrane protein	Ath	1158 / 3	3 (2) , 1, 3, 1
	Aly, Ath	parallel	0_0694	3.4.1.1.1.1	AT4G38290	Haemolysin-III related integral membrane protein	Aly	1161 / 3	2 , 0, 0, 0
	Aly, Ath	parallel	0_0832	3.2.1.1.1.1	AT1G31080	F-box family	Aly	2928 / 5	2 (2) , 0, 0, 0
	Aly, Ath	parallel	0_0832	3.2.1.1.1.1	AT2G24470	Plant protein of unknown function (DUF869);	Ath	2991 / 5	1 , 0, 0, 0
	Aly, Ath	parallel	0_0911	2.2.1.1.1.1	AT5G41610	cation/H+ exchanger 18 (CHX18)	Aly	2433 / 3	1 , 0, 0, 0
	Aly, Ath	parallel	0_0911	2.2.1.1.1.1	AT4G14810	unknown protein	Ath	2433 / 3	1 , 0, 0, 0
	Aly, Ath	parallel	0_0935	2.2.1.1.1.1	AT2G40120	Protein kinase superfamily	Aly	1705 / 9	1 , 0, 0, 0
	Aly, Ath	parallel	0_0935	2.2.1.1.1.1	AT4G03175	Protein kinase superfamily	Ath	1713 / 6	1 , 0, 0, 0
	Aly, Ath	parallel	372_2	3.3.1.1.1.1	AT4G08640	ATP binding	Aly	1641 / 13	2 , 1, 2, 1
	Aly, Ath	parallel	372_2	3.3.1.1.1.1	AT4G08640	ATP binding	Ath	1650 / 13	2 , 0, 0, 0
	Aly, Ath	Tr cl	3218	4.2.1.1.1.1	AT3G43670	Copper amine oxidase family	Aly	2139 / 7	3 , 2, 2, 2
	Aly, Ath	Tr cl	3218	4.2.1.1.1.1	AT3G43670	Copper amine oxidase family	Ath	2139 / 7	1 , 1, 1, 1
	Aly, Ath	Tr cl	3454	3.2.1.1.1.1	AT2G27120	TILTED 2 (TIL2)	Aly	6726 / 50	2 , 2, 2, 2
	Aly, Ath	Tr cl	3454	3.2.1.1.1.1	AT2G27120	TILTED 2 (TIL2)	Ath	6486 / 49	1 , 1, 0, 0
	Aly, Ath	Tr cl	4053	2.2.1.1.1.1	AT2G29720	CTF2B	Aly	1320 / 7	1 , 1, 1, 1
	Aly, Ath	Tr cl	4053	2.2.1.1.1.1	AT2G29720	CTF2B	Ath	1320 / 6	1 , 1, 1, 1
	Aly, Ath	Tr cl	4060	2.2.1.1.1.1	AT2G37720	TRICHOME BIREFRINGENCE-LIKE 15 (TBL15)	Aly	1227 / 4	1 , 1, 1, 1
	Aly, Ath	Tr cl	4060	2.2.1.1.1.1	AT2G37720	TRICHOME BIREFRINGENCE-LIKE 15 (TBL15)	Ath	1227 / 3	1 , 1, 0, 0
	Aly, Ath	Tr cl	4085	2.2.1.1.1.1	AT5G39620	RAB GTPase homolog G1 (RABG1)	Aly	636 / 7	1 , 1, 0, 0
	Aly, Ath	Tr cl	4085	2.2.1.1.1.1	AT5G39620	RAB GTPase homolog G1 (RABG1)	Ath	639 / 7	1 , 1, 1, 1
	Aly, Ath	Tr cl	4269	2.2.1.1.1.1	AT1G59500	GH3.4;	Aly	1812 / 3	1 , 1, 0, 0
	Aly, Ath	Tr cl	4269	2.2.1.1.1.1	AT1G59500	GH3.4;	Ath	1812 / 3	1 , 1, 0, 0
	Aly, Ath	Tr cl	4271	2.2.1.1.1.1	AT2G42330	GC-rich sequence DNA-binding factor-like protein with Tuftelin interacting domain	Ath	2550 / 1	1 , 1, 1, 1
	Aly, Ath	Tr cl	4271	2.2.1.1.1.1	AT2G42330	GC-rich sequence DNA-binding factor-like protein with Tuftelin interacting domain	Aly	2550 / 1	1 , 0, 1, 0
	Aly, Ath	Tr cl	4317	2.2.1.1.1.1	AT1G34540	cytochrome P450, family 94, subfamily D, polypeptide 1 (CYP94D1)	Aly	1500 / 2	1 , 1, 0, 0
	Aly, Ath	Tr cl	4317	2.2.1.1.1.1	AT1G34540	cytochrome P450, family 94, subfamily D, polypeptide 1 (CYP94D1)	Ath	1500 / 2	1 , 1, 1, 1
	Aly, Ath	Tr cl	4360	2.2.1.1.1.1	AT1G05780	Vacuolar ATPase assembly integral membrane protein VMA21-like domain	Aly	318 / 2	1 , 1, 1, 1
	Aly, Ath	Tr cl	4360	2.2.1.1.1.1	AT1G05780	Vacuolar ATPase assembly integral membrane protein VMA21-like domain	Ath	318 / 2	1 , 1, 1, 1
	Aly, Ath	Tr cl	4379	2.2.1.1.1.1	AT3G01260	Galactose mutarotase-like superfamily	Ath	1473 / 6	1 , 1, 1, 1
	Aly, Ath	Tr cl	4379	2.2.1.1.1.1	AT3G01260	Galactose mutarotase-like superfamily	Aly	1455 / 6	1 , 0, 1, 0
	Aly, Ath	Tr cl	4383	2.2.1.1.1.1	AT3G46613	ROTUNDIFOLIA like 4 (RTFL4);	Aly	423 / 2	1 , 1, 0, 0
	Aly, Ath	Tr cl	4383	2.2.1.1.1.1	AT3G46613	ROTUNDIFOLIA like 4 (RTFL4);	Ath	435 / 1	1 , 1, 1, 1
	Aly, Ath	Tr cl	4397	2.2.1.1.1.1	AT4G18140	SCP1-like small phosphatase 4b (SSP4b);	Ath	1371 / 6	1 , 1, 1, 1
	Aly, Ath	Tr cl	4397	2.2.1.1.1.1	AT4G18140	SCP1-like small phosphatase 4b (SSP4b);	Aly	1343 / 6	1 , 0, 1, 0
	Aly, Ath	Tr cl	4464	2.2.1.1.1.1	AT3G53860	unknown protein	Aly	912 / 2	1 , 1, 1, 1
	Aly, Ath	Tr cl	4464	2.2.1.1.1.1	AT3G53860	unknown protein	Ath	906 / 2	1 , 1, 1, 1
	Aly, Ath	Tr cl	0_0886	2.2.1.1.1.1	AT1G64170	cation/H+ exchanger 16 (CHX16)	Aly	2472 / 4	1 , 1, 1, 1
	Aly, Ath	Tr cl	0_0886	2.2.1.1.1.1	AT1G64170	cation/H+ exchanger 16 (CHX16)	Ath	2463 / 3	1 , 1, 1, 1
	Aly, Ath	Tr cl	1508	6.4.1.1.1.1	AT5G17050	UDP-glucosyl transferase 78D2 (UGT78D2);	Aly	1386 / 2	3 , 1, 2, 1
	Aly, Ath	Tr cl	1508	6.4.1.1.1.1	AT1G30530	UDP-glucosyl transferase 78D1 (UGT78D1);	Ath	1383 / 2	1 , 1, 1, 1
	Aly, Ath	Tr cl	3424	3.2.1.1.1.1	AT1G68560	alpha-xylosidase 1 (XYL1)	Aly	2751 / 3	2 , 2, 0, 0
	Aly, Ath	Tr cl	3424	3.2.1.1.1.1	AT3G45940	Glycosyl hydrolases family 31 protein	Ath	2748 / 3	1 , 1, 0, 0
	Aly, Ath	Tr cl	3481	3.2.1.1.1.1	AT1G26530	PIN domain-like family;	Ath	591 / 9	1 , 1, 0, 0
	Aly, Ath	Tr cl	3481	3.2.1.1.1.1	AT2G46230	PIN domain-like family;	Aly	537 / 7	2 , 1, 2, 1
	Aly, Ath	Tr cl	3482	2.3.1.1.1.1	AT5G36780	unknown protein	Ath	1770 / 7	2 , 2, 0, 0
	Aly, Ath	Tr cl	3482	2.3.1.1.1.1	AT3G15340	proton pump interactor 2 (PPI2)	Aly	1776 / 9	1 , 1, 1, 1
	Aly, Ath	Tr cl	3721	3.2.1.1.1.1	AT3G42550	Eukaryotic aspartyl protease family	Ath	1479 / 10	1 , 1, 0, 0
	Aly, Ath	Tr cl	3721	3.2.1.1.1.1	AT3G42550	Eukaryotic aspartyl protease family	Aly	1482 / 10	2 (2) , 0, 0, 0
	Aly, Ath	Tr cl	4120	2.2.1.1.1.1	AT3G44150	unknown protein	Aly	759 / 3	1 , 1, 1, 1
	Aly, Ath	Tr cl	4120	2.2.1.1.1.1	AT3G48630	unknown protein	Ath	741 / 3	1 , 0, 0, 0
	Aly, Ath	Tr cl	4186	2.2.1.1.1.1	AT5G38640	NagB/RpiA/CoA transferase-like superfamily	Aly	1926 / 8	1 , 0, 1, 0
	Aly, Ath	Tr cl	4186	2.2.1.1.1.1	AT2G44070	NagB/RpiA/CoA transferase-like superfamily	Ath	1929 / 7	1 , 0, 1, 0
	Aly, Ath	Tr cl	4203	2.2.1.1.1.1	AT4G14700	origin recognition complex 1 (ORC1A);	Aly	2451 / 2	1 , 1, 0, 0
	Aly, Ath	Tr cl	4203	2.2.1.1.1.1	AT4G14700	origin recognition complex 1 (ORC1A);	Ath	2442 / 1	1 , 1, 1, 1
	Aly, Ath	Tr cl	4473	2.2.1.1.1.1	AT5G45010	DSS1 homolog on chromosome V (DSS1(V));	Aly	222 / 2	1 , 1, 1, 1
	Aly, Ath	Tr cl	4473	2.2.1.1.1.1	AT5G45010	DSS1 homolog on chromosome V (DSS1(V));	Ath	348 / 3	1 , 0, 1, 0
	Aly, Ath	Tr cl	0_0929	2.2.1.1.1.1	AT5G37350	Ser/Thr-protein kinase Rio1	Aly	1602 / 12	1 , 1, 1, 1
	Aly, Ath	Tr cl	0_0929	2.2.1.1.1.1	AT5G37350	Ser/Thr-protein kinase Rio1	Ath	1614 / 12	1 , 1, 1, 1
	Aly, Cru	parallel	2601	2.1.5.1.1.1	AT4G02260	RELA/SPOT homolog 1 (RSH1)	Aly	2652 / 24	1 , 0, 0, 0
	Aly, Cru	parallel	2601	2.1.5.1.1.1	AT4G02260	RELA/SPOT homolog 1 (RSH1)	Cru	2673 / 24	4 , 0, 3, 0
	Aly, Cru	parallel	3172	4.1.2.1.1.1	AT5G24670	Cytidine/deoxycytidylate deaminase family	Aly	1203 / 9	1 , 1, 1, 1
	Aly, Cru	parallel	3172	4.1.2.1.1.1	AT5G24670	Cytidine/deoxycytidylate deaminase family	Cru	1203 / 9	1 , 1, 1, 1
	Aly, Cru	parallel	3217	3.1.3.1.1.1	AT4G39280	phenylalanyl-tRNA synthetase, putative / phenylalanine--tRNA ligase, putative	Aly	1458 / 18	1 , 1, 1, 1
	Aly, Cru	parallel	3217	3.1.3.1.1.1	AT4G39280	phenylalanyl-tRNA synthetase, putative / phenylalanine--tRNA ligase, putative	Cru	1458 / 18	1 , 1, 0, 0
	Aly, Cru	parallel	3545	3.1.2.1.1.1	AT3G42050	vacuolar ATP synthase subunit H family	Aly	1257 / 12	2 , 0, 0, 0
	Aly, Cru	parallel	3545	3.1.2.1.1.1	AT3G42050	vacuolar ATP synthase subunit H family	Cru	1359 / 11	1 , 0, 0, 0
	Aly, Cru	parallel	3619	3.1.2.1.1.1	AT3G51610	unknown protein	Aly	693 / 9	2 , 0, 2, 0
	Aly, Cru	parallel	3619	3.1.2.1.1.1	AT3G51610	unknown protein	Cru	720 / 9	1 , 0, 0, 0
	Aly, Cru	parallel	3803	3.1.2.1.1.1	AT4G23100	glutamate-cysteine ligase (GSH1)	Aly	1563 / 15	1 , 1, 1, 1
	Aly, Cru	parallel	3803	3.1.2.1.1.1	AT4G23100	glutamate-cysteine ligase (GSH1)	Cru	1578 / 15	1 , 1, 0, 0
	Aly, Cru	parallel	3810	3.1.2.1.1.1	AT4G27120	unknown	Cru	897 / 8	1 , 1, 1, 1
	Aly, Cru	parallel	3810	3.1.2.1.1.1	AT4G27120	unknown	Aly	903 / 9	2 , 0, 0, 0
	Aly, Cru	parallel	3931	2.1.2.1.1.1	AT2G47800	multidrug resistance-associated protein 4 (MRP4)	Cru	4539 / 11	1 , 1, 1, 1
	Aly, Cru	parallel	3931	2.1.2.1.1.1	AT2G47800	multidrug resistance-associated protein 4 (MRP4)	Aly	4578 / 12	1 , 0, 0, 0
	Aly, Cru	parallel	4103	2.1.2.1.1.1	AT5G55950	Nucleotide/sugar transporter family	Aly	1197 / 7	1 , 0, 1, 0
	Aly, Cru	parallel	4103	2.1.2.1.1.1	AT5G55950	Nucleotide/sugar transporter family	Cru	1197 / 7	1 , 0, 0, 0
	Aly, Cru	parallel	0_0763	4.1.2.1.1.1	AT2G40360	Transducin/WD40 repeat-like superfamily	Aly	2274 / 15	3 , 1, 2, 1
	Aly, Cru	parallel	0_0763	4.1.2.1.1.1	AT2G40360	Transducin/WD40 repeat-like superfamily	Cru	2328 / 14	1 , 0, 1, 0
	Aly, Cru	Tr cl	3459	3.1.2.1.1.1	AT5G19820	embryo defective 2734 (emb2734)	Aly	3351 / 19	2 , 1, 1, 1
	Aly, Cru	Tr cl	3459	3.1.2.1.1.1	AT5G19820	embryo defective 2734 (emb2734)	Cru	3351 / 19	1 , 1, 1, 1
	Aly, Cru	Tr cl	3899	2.1.2.1.1.1	AT1G62960	ACC synthase 10 (ACS10);	Aly	1674 / 4	1 , 1, 1, 1
	Aly, Cru	Tr cl	3899	2.1.2.1.1.1	AT1G62960	ACC synthase 10 (ACS10);	Cru	1689 / 4	1 , 1, 1, 1
	Aly, Cru	Tr cl	4185	2.1.2.1.1.1	AT5G07630	lipid transporters	Aly	1437 / 12	1 , 1, 1, 1
	Aly, Cru	Tr cl	4185	2.1.2.1.1.1	AT5G07630	lipid transporters	Cru	1566 / 14	1 , 1, 0, 0
	Aly, Cru	Tr cl	4323	2.1.2.1.1.1	AT2G23700	Protein of unknown function, DUF547;	Cru	2022 / 11	1 , 1, 0, 0
	Aly, Cru	Tr cl	4323	2.1.2.1.1.1	AT2G23700	Protein of unknown function, DUF547;	Aly	2130 / 11	1 , 0, 0, 0
	Aly, Cru	Tr cl	4443	2.1.2.1.1.1	AT4G35860	GTP-binding 2 (GB2)	Aly	636 / 6	1 , 1, 0, 0
	Aly, Cru	Tr cl	4443	2.1.2.1.1.1	AT4G35860	GTP-binding 2 (GB2)	Cru	636 / 6	1 , 1, 0, 0
	Aly, Cru	Tr cl	2464	4.1.3.1.1.1	AT5G40260	Nodulin MtN3 family;	Aly	723 / 6	3 , 3, 0, 0
	Aly, Cru	Tr cl	2464	4.1.3.1.1.1	na	na	Cru	720 / 6	2 , 2, 1, 1
	Aly, Cru	Tr cl	3880	2.1.2.1.1.1	AT3G60740	TITAN 1 (TTN1);	Aly	3768 / 17	1 , 1, 1, 1
	Aly, Cru	Tr cl	3880	2.1.2.1.1.1	AT3G60740	TITAN 1 (TTN1);	Cru	3768 / 17	1 , 1, 1, 1
	Aly, Esa	parallel	3023	4.1.1.2.1.1	AT2G27860	UDP-D-apiose/UDP-D-xylose synthase 1 (AXS1)	Esa	1170 / 8	1 , 1, 0, 0
	Aly, Esa	parallel	3023	4.1.1.2.1.1	AT2G27860	UDP-D-apiose/UDP-D-xylose synthase 1 (AXS1)	Aly	1170 / 9	3 , 0, 3, 0
	Aly, Esa	parallel	3052	2.1.1.4.1.1	AT3G55780	Glycosyl hydrolase superfamily	Esa	1128 / 1	3 (2) , 3, 2, 2
	Aly, Esa	parallel	3052	2.1.1.4.1.1	AT3G55780	Glycosyl hydrolase superfamily	Aly	1224 / 4	1 , 0, 1, 0
	Aly, Esa	parallel	3350	4.1.1.2.1.1	AT1G28320	DEG15;	Aly	2142 / 14	3 , 0, 1, 0
	Aly, Esa	parallel	3350	4.1.1.2.1.1	AT1G28320	DEG15;	Esa	1749 / 14	1 , 0, 0, 0
	Aly, Esa	parallel	3485	3.1.1.2.1.1	AT5G15480	C2H2-type zinc finger family	Esa	1209 / 1	1 , 1, 0, 0
	Aly, Esa	parallel	3485	3.1.1.2.1.1	AT5G15480	C2H2-type zinc finger family	Aly	1311 / 1	2 (2) , 0, 0, 0
	Aly, Esa	parallel	3660	3.1.1.2.1.1	AT2G21380	Kinesin motor family	Aly	3186 / 24	2 , 0, 0, 0
	Aly, Esa	parallel	3660	3.1.1.2.1.1	AT2G21380	Kinesin motor family	Esa	3213 / 24	1 , 0, 1, 0
	Aly, Esa	parallel	3694	3.1.1.2.1.1	AT3G20070	TITAN9 (TTN9)	Aly	870 / 7	2 , 0, 1, 0
	Aly, Esa	parallel	3694	3.1.1.2.1.1	AT3G20070	TITAN9 (TTN9)	Esa	936 / 7	1 , 0, 1, 0
	Aly, Esa	parallel	3992	2.1.1.2.1.1	AT3G05060	NOP56-like pre RNA processing ribonucleoprotein	Aly	1596 / 8	1 , 0, 1, 0
	Aly, Esa	parallel	3992	2.1.1.2.1.1	AT3G05060	NOP56-like pre RNA processing ribonucleoprotein	Esa	1626 / 7	1 , 0, 1, 0
	Aly, Esa	parallel	4036	2.1.1.2.1.1	AT5G22030	ubiquitin-specific protease 8 (UBP8)	Aly	2676 / 14	1 , 0, 1, 0
	Aly, Esa	parallel	4036	2.1.1.2.1.1	AT5G22030	ubiquitin-specific protease 8 (UBP8)	Esa	2619 / 13	1 , 0, 1, 0
	Aly, Esa	parallel	4092	2.1.1.2.1.1	AT2G45730	eukaryotic initiation factor 3 gamma subunit family	Aly	1341 / 16	1 , 0, 0, 0
	Aly, Esa	parallel	4092	2.1.1.2.1.1	AT2G45730	eukaryotic initiation factor 3 gamma subunit family	Esa	1338 / 13	1 , 0, 1, 0
	Aly, Esa	parallel	4119	2.1.1.2.1.1	AT5G50300	AZA-GUANINE RESISTANT2 (AZG2)	Aly	1593 / 1	1 , 1, 1, 1
	Aly, Esa	parallel	4119	2.1.1.2.1.1	AT5G50300	AZA-GUANINE RESISTANT2 (AZG2)	Esa	1593 / 1	1 , 0, 1, 0
	Aly, Esa	parallel	4304	2.1.1.2.1.1	AT3G18310	unknown protein	Esa	2559 / 1	1 , 1, 0, 0
	Aly, Esa	parallel	4304	2.1.1.2.1.1	AT3G18310	unknown protein	Aly	2571 / 1	1 , 0, 0, 0
	Aly, Esa	parallel	4334	2.1.1.2.1.1	AT3G10730	SAD1/UNC-84 domain protein 2 (SUN2)	Aly	1371 / 2	1 , 1, 0, 0
	Aly, Esa	parallel	4334	2.1.1.2.1.1	AT3G10730	SAD1/UNC-84 domain protein 2 (SUN2)	Esa	1377 / 2	1 , 0, 1, 0
	Aly, Esa	parallel	4353	2.1.1.2.1.1	AT5G60450	auxin response factor 4 (ARF4)	Aly	2376 / 12	1 , 0, 0, 0
	Aly, Esa	parallel	4353	2.1.1.2.1.1	AT5G60450	auxin response factor 4 (ARF4)	Esa	2376 / 12	1 , 0, 0, 0
	Aly, Esa	parallel	4499	2.1.1.2.1.1	AT4G00895	ATPase, F1 complex, OSCP/delta subunit protein	Aly	573 / 1	1 , 0, 0, 0
	Aly, Esa	parallel	4499	2.1.1.2.1.1	AT4G00895	ATPase, F1 complex, OSCP/delta subunit protein	Esa	573 / 1	1 , 0, 1, 0
	Aly, Esa	parallel	4548	2.1.1.2.1.1	AT5G53045	unknown protein	Aly	291 / 4	1 , 0, 0, 0
	Aly, Esa	parallel	4548	2.1.1.2.1.1	AT5G53045	unknown protein	Esa	291 / 4	1 , 1, 1, 1
	Aly, Esa	parallel	317_2	3.1.1.2.1.1	AT1G25550	myb-like transcription factor family;	Aly	1023 / 4	2 , 0, 1, 0
	Aly, Esa	parallel	317_2	3.1.1.2.1.1	AT1G25550	myb-like transcription factor family;	Esa	1029 / 5	1 , 0, 1, 0
	Aly, Esa	parallel	947_1	4.1.1.2.1.1	AT4G14590	embryo defective 2739 (emb2739);	Esa	1590 / 4	1 , 1, 1, 1
	Aly, Esa	parallel	947_1	4.1.1.2.1.1	AT4G14590	embryo defective 2739 (emb2739);	Aly	2181 / 6	3 , 0, 0, 0
	Aly, Esa	Tr cl	3806	3.1.1.2.1.1	AT5G48810	cytochrome B5 isoform D (CB5-D)	Esa	414 / 3	1 , 1, 0, 0
	Aly, Esa	Tr cl	3806	3.1.1.2.1.1	AT5G48810	cytochrome B5 isoform D (CB5-D)	Aly	423 / 3	1 , 0, 1, 0
	Aly, Sir	parallel	1946	4.1.1.1.4.1	AT1G80830	natural resistance-associated macrophage protein 1 (NRAMP1);	Sir	1698 / 10	3 , 1, -, -
	Aly, Sir	parallel	1946	4.1.1.1.4.1	na	na	Aly	1581 / 11	2 , 0, 1, 0
	Aly, Sir	parallel	2336	3.1.1.1.5.1	AT5G37590	Tetratricopeptide repeat (TPR)-like superfamily	Sir	897 / 9	4 , 1, -, -
	Aly, Sir	parallel	2336	3.1.1.1.5.1	AT5G37590	Tetratricopeptide repeat (TPR)-like superfamily	Aly	816 / 9	1 , 0, 0, 0
	Aly, Sir	parallel	2499	3.1.1.1.4.1	AT1G30600	Subtilase family	Aly	2499 / 10	2 , 0, 0, 0
	Aly, Sir	parallel	2499	3.1.1.1.4.1	AT1G30600	Subtilase family	Sir	2505 / 10	2 , 0, -, -
	Aly, Sir	parallel	2509	2.1.1.1.5.1	AT5G56340	ATCRT1	Aly	1188 / 2	1 , 0, 1, 0
	Aly, Sir	parallel	2509	2.1.1.1.5.1	AT5G56340	ATCRT1	Sir	1173 / 1	4 , 0, -, -
	Aly, Sir	parallel	2688	4.1.1.1.3.1	AT1G10095	Protein prenylyltransferase superfamily	Aly	1275 / 10	2 (2) , 2, 2, 2
	Aly, Sir	parallel	2688	4.1.1.1.3.1	AT1G10095	Protein prenylyltransferase superfamily	Sir	1257 / 9	2 , 1, -, -
	Aly, Sir	parallel	2870	2.1.1.1.5.1	AT1G76980	BEST Ath match: embryo defective 2170 (AT1G21390.1)	Aly	741 / 2	1 , 1, 0, 0
	Aly, Sir	parallel	2870	2.1.1.1.5.1	AT1G76980	BEST Ath match: embryo defective 2170 (AT1G21390.1)	Sir	770 / 3	2 (2) , 1, -, -
	Aly, Sir	parallel	2880	4.1.1.1.3.1	AT4G23400	plasma membrane intrinsic protein 1;5 (PIP1;5)	Aly	864 / 4	3 , 0, 3, 0
	Aly, Sir	parallel	2880	4.1.1.1.3.1	AT4G23400	plasma membrane intrinsic protein 1;5 (PIP1;5)	Sir	864 / 4	2 , 0, -, -
	Aly, Sir	parallel	3054	3.1.1.1.3.1	AT5G13520	peptidase M1 family	Sir	2004 / 5	1 , 1, -, -
	Aly, Sir	parallel	3054	3.1.1.1.3.1	AT5G13520	peptidase M1 family	Aly	1851 / 4	2 (2) , 0, 1, 0
	Aly, Sir	parallel	3311	4.1.1.1.2.1	AT3G16010	Pentatricopeptide repeat (PPR-like) superfamily;	Aly	1929 / 2	2 , 1, 2, 1
	Aly, Sir	parallel	3311	4.1.1.1.2.1	AT3G16010	Pentatricopeptide repeat (PPR-like) superfamily;	Sir	1932 / 2	1 , 0, -, -
	Aly, Sir	parallel	3340	3.1.1.1.3.1	AT1G68300	Adenine nucleotide alpha hydrolases-like superfamily	Sir	483 / 4	2 , 1, -, -
	Aly, Sir	parallel	3340	3.1.1.1.3.1	AT1G68300	Adenine nucleotide alpha hydrolases-like superfamily	Aly	483 / 4	2 , 0, 0, 0
	Aly, Sir	parallel	3381	4.1.1.1.2.1	AT4G34860	Plant neutral invertase family	Aly	1716 / 4	3 (2) , 0, 2, 0
	Aly, Sir	parallel	3381	4.1.1.1.2.1	AT4G34860	Plant neutral invertase family	Sir	1746 / 4	1 , 0, -, -
	Aly, Sir	parallel	3404	3.1.1.1.2.1	AT1G27970	nuclear transport factor 2B (NTF2B)	Aly	372 / 2	2 , 0, 0, 0
	Aly, Sir	parallel	3404	3.1.1.1.2.1	AT1G27970	nuclear transport factor 2B (NTF2B)	Sir	381 / 2	1 , 0, -, -
	Aly, Sir	parallel	3441	3.1.1.1.2.1	AT5G08020	RPA70-kDa subunit B (RPA70B)	Aly	1815 / 10	1 , 0, 0, 0
	Aly, Sir	parallel	3441	3.1.1.1.2.1	AT5G08020	RPA70-kDa subunit B (RPA70B)	Sir	1812 / 10	1 , 0, -, -
	Aly, Sir	parallel	3443	2.1.1.1.3.1	AT3G20050	T-complex protein 1 alpha subunit (TCP-1)	Aly	1638 / 17	1 , 0, 1, 0
	Aly, Sir	parallel	3443	2.1.1.1.3.1	AT3G20050	T-complex protein 1 alpha subunit (TCP-1)	Sir	1662 / 16	2 , 0, -, -
	Aly, Sir	parallel	3512	2.1.1.1.3.1	AT1G48160	signal recognition particle 19 kDa protein, putative / SRP19, putative	Aly	438 / 3	1 , 1, 1, 1
	Aly, Sir	parallel	3512	2.1.1.1.3.1	AT1G48160	signal recognition particle 19 kDa protein, putative / SRP19, putative	Sir	438 / 3	2 , 1, -, -
	Aly, Sir	parallel	3624	2.1.1.1.3.1	AT2G39060	Nodulin MtN3 family	Aly	777 / 6	1 , 0, 0, 0
	Aly, Sir	parallel	3624	2.1.1.1.3.1	AT2G39060	Nodulin MtN3 family	Sir	810 / 6	2 , 0, -, -
	Aly, Sir	parallel	3691	2.1.1.1.3.1	AT3G56090	ferritin 3 (FER3)	Aly	756 / 9	1 , 0, 1, 0
	Aly, Sir	parallel	3691	2.1.1.1.3.1	AT3G56090	ferritin 3 (FER3)	Sir	768 / 8	2 , 0, -, -
	Aly, Sir	parallel	3779	2.1.1.1.3.1	AT4G18270	translocase 11 (TRANS11);	Aly	942 / 6	1 , 0, 0, 0
	Aly, Sir	parallel	3779	2.1.1.1.3.1	AT4G18270	translocase 11 (TRANS11);	Sir	843 / 5	2 , 0, -, -
	Aly, Sir	parallel	3824	3.1.1.1.2.1	AT4G39400	BRASSINOSTEROID INSENSITIVE 1 (BRI1)	Aly	3588 / 1	2 , 0, 2, 0
	Aly, Sir	parallel	3824	3.1.1.1.2.1	AT4G39400	BRASSINOSTEROID INSENSITIVE 1 (BRI1)	Sir	3585 / 1	1 , 0, -, -
	Aly, Sir	parallel	3864	2.1.1.1.2.1	AT2G31570	glutathione peroxidase 2 (GPX2)	Aly	510 / 6	1 , 1, 1, 1
	Aly, Sir	parallel	3864	2.1.1.1.2.1	AT2G31570	glutathione peroxidase 2 (GPX2)	Sir	510 / 6	1 , 1, -, -
	Aly, Sir	parallel	3991	2.1.1.1.2.1	AT1G13130	Cellulase (glycosyl hydrolase family 5) protein	Aly	1659 / 4	1 , 0, 0, 0
	Aly, Sir	parallel	3991	2.1.1.1.2.1	AT1G13130	Cellulase (glycosyl hydrolase family 5) protein	Sir	1773 / 7	1 , 0, -, -
	Aly, Sir	parallel	4022	2.1.1.1.2.1	AT4G37630	cyclin d5;1 (CYCD5;1)	Sir	1047 / 5	1 , 1, -, -
	Aly, Sir	parallel	4022	2.1.1.1.2.1	AT4G37630	cyclin d5;1 (CYCD5;1)	Aly	957 / 5	1 , 0, 1, 0
	Aly, Sir	parallel	4069	2.1.1.1.2.1	AT4G23500	Pectin lyase-like superfamily	Aly	1485 / 6	1 , 0, 1, 0
	Aly, Sir	parallel	4069	2.1.1.1.2.1	AT4G23500	Pectin lyase-like superfamily	Sir	1488 / 6	1 , 0, -, -
	Aly, Sir	parallel	4079	2.1.1.1.2.1	AT2G18465	Chaperone DnaJ-domain superfamily	Aly	807 / 7	1 , 0, 1, 0
	Aly, Sir	parallel	4079	2.1.1.1.2.1	AT2G18465	Chaperone DnaJ-domain superfamily	Sir	774 / 6	1 , 0, -, -
	Aly, Sir	parallel	4091	2.1.1.1.2.1	AT1G13560	aminoalcoholphosphotransferase 1 (AAPT1)	Aly	1170 / 20	1 , 0, 1, 0
	Aly, Sir	parallel	4091	2.1.1.1.2.1	AT1G13560	aminoalcoholphosphotransferase 1 (AAPT1)	Sir	1653 / 20	1 , 0, -, -
	Aly, Sir	parallel	4104	2.1.1.1.2.1	AT1G76140	Prolyl oligopeptidase family	Sir	2679 / 13	1 , 1, -, -
	Aly, Sir	parallel	4104	2.1.1.1.2.1	AT1G76140	Prolyl oligopeptidase family	Aly	2385 / 12	1 , 0, 0, 0
	Aly, Sir	parallel	4204	2.1.1.1.2.1	AT5G54140	IAA-leucine-resistant (ILR1)-like 3 (ILL3)	Aly	1290 / 6	1 , 0, 0, 0
	Aly, Sir	parallel	4204	2.1.1.1.2.1	AT5G54140	IAA-leucine-resistant (ILR1)-like 3 (ILL3)	Sir	1305 / 5	1 , 0, -, -
	Aly, Sir	parallel	4238	2.1.1.1.2.1	AT4G35930	F-box family;	Aly	906 / 4	1 , 0, 0, 0
	Aly, Sir	parallel	4238	2.1.1.1.2.1	AT4G35930	F-box family;	Sir	921 / 4	1 , 0, -, -
	Aly, Sir	parallel	4318	2.1.1.1.2.1	AT5G58730	pfkB-like carbohydrate kinase family;	Aly	1053 / 2	1 , 0, 1, 0
	Aly, Sir	parallel	4318	2.1.1.1.2.1	AT5G58730	pfkB-like carbohydrate kinase family;	Sir	1029 / 2	1 , 0, -, -
	Aly, Sir	parallel	4330	2.1.1.1.2.1	AT3G24190	Protein kinase superfamily	Aly	2385 / 13	1 , 0, 0, 0
	Aly, Sir	parallel	4330	2.1.1.1.2.1	AT3G24190	Protein kinase superfamily	Sir	2511 / 14	1 , 0, -, -
	Aly, Sir	parallel	4370	2.1.1.1.2.1	AT5G13480	FY	Aly	1950 / 19	1 , 0, 0, 0
	Aly, Sir	parallel	4370	2.1.1.1.2.1	AT5G13480	FY	Sir	1605 / 14	1 , 0, -, -
	Aly, Sir	parallel	4427	2.1.1.1.2.1	AT5G06240	embryo defective 2735 (emb2735)	Aly	489 / 3	1 , 0, 1, 0
	Aly, Sir	parallel	4427	2.1.1.1.2.1	AT5G06240	embryo defective 2735 (emb2735)	Sir	768 / 6	1 , 0, -, -
	Aly, Sir	parallel	4442	2.1.1.1.2.1	AT1G07200	Double Clp-N motif-containing P-loop nucleoside triphosphate hydrolases superfamily	Aly	2934 / 3	1 , 0, 1, 0
	Aly, Sir	parallel	4442	2.1.1.1.2.1	AT1G07200	Double Clp-N motif-containing P-loop nucleoside triphosphate hydrolases superfamily	Sir	2835 / 4	1 , 0, -, -
	Aly, Sir	parallel	0_0654	5.1.1.1.3.1	AT3G50530	CDPK-related kinase (CRK)	Aly	1794 / 11	1 (1) , 0, 0, 0
	Aly, Sir	parallel	0_0654	5.1.1.1.3.1	AT3G50530	CDPK-related kinase (CRK)	Sir	1818 / 11	2 , 0, -, -
	Aly, Sir	parallel	0_0781	4.1.1.1.2.1	AT1G79280	nuclear pore anchor (NUA);	Aly	1512 / 16	3 (2) , 0, 1, 0
	Aly, Sir	parallel	0_0781	4.1.1.1.2.1	AT1G79280	nuclear pore anchor (NUA);	Sir	6267 / 45	1 , 0, -, -
	Aly, Sir	parallel	0_0889	2.1.1.1.2.1	AT1G71080	RNA polymerase II transcription elongation factor	Aly	987 / 4	1 , 0, 1, 0
	Aly, Sir	parallel	0_0889	2.1.1.1.2.1	AT1G71080	RNA polymerase II transcription elongation factor	Sir	249 / 2	1 , 0, -, -
	Aly, Sir	parallel	0_0901	2.1.1.1.2.1	AT2G44280	Major facilitator superfamily;	Aly	1386 / 12	1 , 0, 0, 0
	Aly, Sir	parallel	0_0901	2.1.1.1.2.1	AT2G44280	Major facilitator superfamily;	Sir	2571 / 22	1 , 0, -, -
	Aly, Sir	parallel	1024_1	4.1.1.1.3.1	AT4G32180	pantothenate kinase 2 (PANK2)	Aly	2709 / 22	3 , 0, 3, 0
	Aly, Sir	parallel	1024_1	4.1.1.1.3.1	AT4G32180	pantothenate kinase 2 (PANK2)	Sir	2769 / 22	2 , 0, -, -
	Aly, Sir	parallel	1386_1	2.1.1.1.2.1	AT3G03740	BTB-POZ and MATH domain 4 (BPM4);	Aly	1314 / 4	1 , 0, 0, 0
	Aly, Sir	parallel	1386_1	2.1.1.1.2.1	AT3G03740	BTB-POZ and MATH domain 4 (BPM4);	Sir	1320 / 4	1 , 0, -, -
	Aly, Sir	parallel	1401_1	3.1.1.1.2.1	AT5G19310	Homeotic gene regulator	Aly	3186 / 12	2 , 0, 0, 0
	Aly, Sir	parallel	1401_1	3.1.1.1.2.1	AT5G19310	Homeotic gene regulator	Sir	2982 / 12	1 , 0, -, -
	Aly, Sir	parallel	149_2	5.1.1.1.3.1	AT5G51690	1-amino-cyclopropane-1-carboxylate synthase 12 (ACS12);	Aly	1488 / 4	4 , 0, 0, 0
	Aly, Sir	parallel	149_2	5.1.1.1.3.1	AT5G51690	1-amino-cyclopropane-1-carboxylate synthase 12 (ACS12);	Sir	1509 / 4	2 , 0, -, -
	Aly, Sir	parallel	171_2	2.1.1.1.5.1	AT2G39990	eukaryotic translation initiation factor 2 (EIF2)	Aly	882 / 6	1 , 1, 1, 1
	Aly, Sir	parallel	171_2	2.1.1.1.5.1	AT2G39990	eukaryotic translation initiation factor 2 (EIF2)	Sir	891 / 6	4 , 0, -, -
	Aly, Sir	parallel	180_1	19.1.1.1.3.1	AT5G23910	ATP binding microtubule motor family	Aly	2226 / 20	18 , 0, 0, 0
	Aly, Sir	parallel	180_1	19.1.1.1.3.1	AT5G23910	ATP binding microtubule motor family	Sir	2265 / 20	2 , 0, -, -
	Aly, Sir	parallel	306_3	2.1.1.1.2.1	AT2G26980	CBL-interacting protein kinase 3 (CIPK3);	Aly	1326 / 14	1 , 0, 0, 0
	Aly, Sir	parallel	306_3	2.1.1.1.2.1	AT2G26980	CBL-interacting protein kinase 3 (CIPK3);	Sir	1398 / 14	1 , 0, -, -
	Aly, Sir	parallel	68_4	2.1.1.1.2.1	AT4G03410	Peroxisomal membrane 22 kDa (Mpv17/PMP22) family	Aly	1026 / 7	1 , 0, 1, 0
	Aly, Sir	parallel	68_4	2.1.1.1.2.1	AT3G62060	Pectinacetylesterase family	Sir	993 / 7	1 , 0, -, -
	Aly, Sir	parallel	855_2	2.1.1.1.2.1	AT4G25450	non-intrinsic ABC protein 8 (NAP8)	Aly	2256 / 17	1 , 0, 1, 0
	Aly, Sir	parallel	855_2	2.1.1.1.2.1	AT4G25450	non-intrinsic ABC protein 8 (NAP8)	Sir	1629 / 15	1 , 0, -, -
	Aly, Sir	parallel	913_2	2.1.1.1.3.1	AT5G60590	DHBP synthase RibB-like alpha/beta domain	Aly	855 / 5	1 , 1, 1, 1
	Aly, Sir	parallel	913_2	2.1.1.1.3.1	AT5G60590	DHBP synthase RibB-like alpha/beta domain	Sir	843 / 5	2 , 1, -, -
	Aly, Sir	Tr cl	4093	2.1.1.1.2.1	AT1G71680	Transmembrane amino acid transporter family;	Aly	1356 / 10	1 , 1, 0, 0
	Aly, Sir	Tr cl	4093	2.1.1.1.2.1	AT1G71680	Transmembrane amino acid transporter family;	Sir	1281 / 7	1 , 1, -, -
	Aly, Spa	parallel	2960	5.1.1.1.1.2	AT3G10960	AZA-guanine resistant1 (AZG1)	Aly	1743 / 1	4 , 0, 1, 0
	Aly, Spa	parallel	2960	5.1.1.1.1.2	AT3G10960	AZA-guanine resistant1 (AZG1)	Spa	1725 / 1	1 , 0, 0, 0
	Aly, Spa	parallel	3403	3.1.1.1.1.2	AT5G10730	NAD(P)-binding Rossmann-fold superfamily	Aly	864 / 10	2 , 0, 1, 0
	Aly, Spa	parallel	3403	3.1.1.1.1.2	AT5G10730	NAD(P)-binding Rossmann-fold superfamily	Spa	864 / 10	1 , 0, 0, 0
	Aly, Spa	parallel	3521	3.1.1.1.1.2	AT1G31970	STRESS RESPONSE SUPPRESSOR 1 (STRS1)	Aly	1620 / 13	2 , 1, 0, 0
	Aly, Spa	parallel	3521	3.1.1.1.1.2	AT1G31970	STRESS RESPONSE SUPPRESSOR 1 (STRS1)	Spa	1635 / 13	1 , 0, 0, 0
	Aly, Spa	parallel	3998	2.1.1.1.1.2	AT5G53050	alpha/beta-Hydrolases superfamily	Aly	1191 / 10	1 , 1, 1, 1
	Aly, Spa	parallel	3998	2.1.1.1.1.2	AT5G53050	alpha/beta-Hydrolases superfamily	Spa	1194 / 10	1 , 1, 1, 1
	Aly, Spa	parallel	4083	2.1.1.1.1.2	AT5G46290	3-ketoacyl-acyl carrier protein synthase I (KAS I)	Aly	1422 / 7	1 , 0, 1, 0
	Aly, Spa	parallel	4083	2.1.1.1.1.2	AT5G46290	3-ketoacyl-acyl carrier protein synthase I (KAS I)	Spa	1410 / 7	1 , 0, 0, 0
	Aly, Spa	parallel	4193	2.1.1.1.1.2	AT1G80760	NOD26-like intrinsic protein 6;1 (NIP6;1);	Spa	918 / 5	1 , 1, 1, 1
	Aly, Spa	parallel	4193	2.1.1.1.1.2	AT1G80760	NOD26-like intrinsic protein 6;1 (NIP6;1);	Aly	918 / 5	1 , 0, 1, 0
	Aly, Spa	parallel	4299	2.1.1.1.1.2	AT4G01230	Reticulon family	Aly	717 / 5	1 , 0, 0, 0
	Aly, Spa	parallel	4299	2.1.1.1.1.2	AT4G01230	Reticulon family	Spa	759 / 5	1 , 0, 0, 0
	Aly, Spa	parallel	0_0877	2.1.1.1.1.2	AT1G42440	FUNCTIONS IN: molecular_function unknown	Aly	2400 / 21	1 , 1, 1, 1
	Aly, Spa	parallel	0_0877	2.1.1.1.1.2	AT1G42440	FUNCTIONS IN: molecular_function unknown	Spa	2400 / 21	1 , 0, 0, 0
	Aly, Spa	Tr cl	3975	2.1.1.1.1.2	AT4G33450	myb domain protein 69 (MYB69);	Aly	753 / 2	1 , 1, 1, 1
	Aly, Spa	Tr cl	3975	2.1.1.1.1.2	AT4G33450	myb domain protein 69 (MYB69);	Spa	756 / 2	1 , 0, 0, 0
	Ath, Cru	Tr cl	3967	1.2.2.1.1.1	AT5G45180	Flavin-binding monooxygenase family	Ath	1593 / 5	1 , 1, 0, 0
	Ath, Cru	Tr cl	3967	1.2.2.1.1.1	AT5G45180	Flavin-binding monooxygenase family	Cru	1587 / 5	1 , 1, 0, 0
	Ath, Esa	parallel	4503	1.2.1.2.1.1	AT1G45332	Translation elongation factor EFG/EF2 protein	Ath	2265 / 18	1 , 1, 1, 1
	Ath, Esa	parallel	4503	1.2.1.2.1.1	AT2G45030	Translation elongation factor EFG/EF2 protein	Esa	2262 / 19	1 , 0, 1, 0
	Ath, Esa	parallel	0_0921	1.2.1.2.1.1	AT5G06260	TLD-domain containing nucleolar protein	Ath	1275 / 8	1 , 0, 0, 0
	Ath, Esa	parallel	0_0921	1.2.1.2.1.1	AT5G06260	TLD-domain containing nucleolar protein	Esa	1278 / 8	1 , 0, 0, 0
	Ath, Esa	parallel	0_0922	1.2.1.2.1.1	AT2G47570	Ribosomal protein L18e/L15 superfamily	Ath	564 / 5	1 , 0, 0, 0
	Ath, Esa	parallel	0_0922	1.2.1.2.1.1	AT5G27850	Ribosomal protein L18e/L15 superfamily	Esa	693 / 6	1 , 0, 0, 0
	Ath, Sir	parallel	2777	1.2.1.1.5.1	AT3G28020	BEST Ath match: DNA binding;ATP binding (AT3G48770.1)	Ath	5700 / 5	1 , 0, 0, 0
	Ath, Sir	parallel	2777	1.2.1.1.5.1	AT3G48770	DNA binding;ATP binding	Sir	932 / 2	3 (2) , 0, -, -
	Ath, Sir	parallel	3449	1.3.1.1.2.1	AT1G17970	RING/U-box superfamily	Sir	1116 / 5	1 , 1, -, -
	Ath, Sir	parallel	3449	1.3.1.1.2.1	AT4G00070	RING/U-box superfamily	Ath	1107 / 5	2 , 0, 0, 0
	Ath, Sir	parallel	3623	1.3.1.1.2.1	AT2G12200	P-loop containing nucleoside triphosphate hydrolases superfamily	Ath	1905 / 5	2 (2) , 0, 0, 0
	Ath, Sir	parallel	3623	1.3.1.1.2.1	AT1G50480	10-formyltetrahydrofolate synthetase (THFS)	Sir	2052 / 5	1 , 0, -, -
	Ath, Sir	parallel	4076	1.2.1.1.2.1	AT4G32580	Thioredoxin superfamily	Ath	1467 / 3	1 , 0, 1, 0
	Ath, Sir	parallel	4076	1.2.1.1.2.1	AT4G04950	thioredoxin family	Sir	1467 / 3	1 , 0, -, -
	Ath, Sir	parallel	4078	1.2.1.1.2.1	AT4G13500	unknown protein	Ath	378 / 3	1 , 1, 1, 1
	Ath, Sir	parallel	4078	1.2.1.1.2.1	AT4G13500	unknown protein	Sir	387 / 3	1 , 0, -, -
	Ath, Sir	parallel	4414	1.2.1.1.2.1	AT2G34120	Cytochrome C oxidase polypeptide VIB family	Ath	2196 / 1	1 , 0, 0, 0
	Ath, Sir	parallel	4414	1.2.1.1.2.1	AT1G17630	Pentatricopeptide repeat (PPR-like) superfamily;	Sir	2172 / 1	1 , 0, -, -
	Ath, Sir	parallel	4538	1.2.1.1.2.1	AT2G14635	FUNCTIONS IN: molecular_function unknown	Ath	2793 / 11	1 , 0, 1, 0
	Ath, Sir	parallel	4538	1.2.1.1.2.1	AT2G44900	ARABIDILLO-1 (ARABIDILLO-1)	Sir	2781 / 11	1 , 0, -, -
	Ath, Sir	parallel	17_07	1.2.1.1.2.1	AT1G23465	Peptidase S24/S26A/S26B/S26C family	Ath	510 / 4	1 , 1, 1, 1
	Ath, Sir	parallel	17_07	1.2.1.1.2.1	AT1G29960	Peptidase S24/S26A/S26B/S26C family	Sir	660 / 5	1 , 0, -, -
	Ath, Spa	parallel	3382	1.2.1.1.1.4	AT4G01180	XH/XS domain-containing protein;	Ath	1686 / 7	1 , 1, 0, 0
	Ath, Spa	parallel	3382	1.2.1.1.1.4	AT4G01180	XH/XS domain-containing protein;	Spa	1635 / 7	3 (2) , 0, 0, 0
	Ath, Spa	parallel	4096	1.2.1.1.1.2	AT3G42628	phosphoenolpyruvate carboxylase-related / PEP carboxylase-related	Ath	2892 / 10	1 , 0, 0, 0
	Ath, Spa	parallel	4096	1.2.1.1.1.2	AT2G42600	phosphoenolpyruvate carboxylase 2 (PPC2)	Spa	2895 / 10	1 , 0, 0, 0
	Ath, Spa	parallel	4348	1.2.1.1.1.2	AT1G36272	unknown protein	Ath	1599 / 14	1 , 0, 0, 0
	Ath, Spa	parallel	4348	1.2.1.1.1.2	AT3G24430	HIGH-CHLOROPHYLL-FLUORESCENCE 101 (HCF101)	Spa	1599 / 14	1 , 0, 1, 0
	Cru, Esa	parallel	3387	1.1.3.2.1.1	AT5G64270	splicing factor, putative	Cru	3810 / 1	2 , 1, 0, 0
	Cru, Esa	parallel	3387	1.1.3.2.1.1	AT5G64270	splicing factor, putative	Esa	3783 / 2	1 , 1, 1, 1
	Cru, Esa	parallel	4470	1.1.2.2.1.1	AT1G03190	ULTRAVIOLET HYPERSENSITIVE 6 (UVH6)	Esa	2277 / 12	1 , 1, 0, 0
	Cru, Esa	parallel	4470	1.1.2.2.1.1	AT1G03190	ULTRAVIOLET HYPERSENSITIVE 6 (UVH6)	Cru	2361 / 11	1 , 0, 0, 0
	Cru, Esa	parallel	485_2	1.1.3.2.1.1	AT5G48760	Ribosomal protein L13 family	Cru	621 / 4	2 , 0, 1, 0
	Cru, Esa	parallel	485_2	1.1.3.2.1.1	AT5G48760	Ribosomal protein L13 family	Esa	621 / 4	1 , 0, 0, 0
	Cru, Sir	parallel	1456	1.1.2.1.8.1	AT4G34340	TBP-associated factor 8 (TAF8)	Cru	1056 / 1	1 , 1, 1, 1
	Cru, Sir	parallel	1456	1.1.2.1.8.1	AT4G34340	TBP-associated factor 8 (TAF8)	Sir	1041 / 1	7 , 0, -, -
	Cru, Sir	parallel	3850	1.1.2.1.3.1	AT3G02010	Pentatricopeptide repeat (PPR) superfamily;	Cru	2550 / 1	1 , 0, 1, 0
	Cru, Sir	parallel	3850	1.1.2.1.3.1	AT3G02010	Pentatricopeptide repeat (PPR) superfamily;	Sir	2427 / 1	2 , 0, -, -
	Cru, Sir	parallel	3938	1.1.2.1.2.1	AT3G26115	Pyridoxal-5'-phosphate-dependent enzyme family	Sir	1155 / 6	1 , 1, -, -
	Cru, Sir	parallel	3938	1.1.2.1.2.1	AT3G26115	Pyridoxal-5'-phosphate-dependent enzyme family	Cru	270 / 1	1 , 0, 0, 0
	Cru, Sir	parallel	4027	1.1.2.1.2.1	AT4G14110	CONSTITUTIVE PHOTOMORPHOGENIC 9 (COP9);	Sir	594 / 5	1 , 1, -, -
	Cru, Sir	parallel	4027	1.1.2.1.2.1	AT4G14110	CONSTITUTIVE PHOTOMORPHOGENIC 9 (COP9);	Cru	594 / 5	1 , 0, 0, 0
	Cru, Sir	parallel	4065	1.1.2.1.2.1	AT1G63940	monodehydroascorbate reductase 6 (MDAR6)	Cru	1482 / 17	1 , 0, 0, 0
	Cru, Sir	parallel	4065	1.1.2.1.2.1	AT1G63940	monodehydroascorbate reductase 6 (MDAR6)	Sir	1461 / 16	1 , 0, -, -
	Cru, Sir	parallel	4113	1.1.2.1.2.1	AT5G60930	P-loop containing nucleoside triphosphate hydrolases superfamily	Cru	3897 / 26	1 , 0, 1, 0
	Cru, Sir	parallel	4113	1.1.2.1.2.1	AT5G60930	P-loop containing nucleoside triphosphate hydrolases superfamily	Sir	4071 / 26	1 , 0, -, -
	Cru, Sir	parallel	4155	1.1.2.1.2.1	AT2G41430	EARLY RESPONSIVE TO DEHYDRATION 15 (ERD15)	Cru	486 / 2	1 , 1, 1, 1
	Cru, Sir	parallel	4155	1.1.2.1.2.1	AT2G41430	EARLY RESPONSIVE TO DEHYDRATION 15 (ERD15)	Sir	483 / 2	1 , 0, -, -
	Cru, Sir	parallel	0_0786	1.1.3.1.3.1	AT3G55140	Pectin lyase-like superfamily;	Sir	996 / 5	2 , 1, -, -
	Cru, Sir	parallel	0_0786	1.1.3.1.3.1	AT4G36840	Galactose oxidase/kelch repeat superfamily;	Cru	996 / 5	2 , 0, 0, 0
	Cru, Sir	parallel	1151_1	1.1.3.1.2.1	AT1G54270	eif4a-2 (EIF4A-2)	Cru	1239 / 4	2 , 2, 2, 2
	Cru, Sir	parallel	1151_1	1.1.3.1.2.1	AT3G13920	eukaryotic translation initiation factor 4A1 (EIF4A1)	Sir	1239 / 4	1 , 0, -, -
	Cru, Sir	Tr cl	1303_1	1.1.2.1.3.1	AT1G21660	Chaperone DnaJ-domain superfamily	Cru	1635 / 9	1 , 0, 1, 0
	Cru, Sir	Tr cl	1303_1	1.1.2.1.3.1	AT1G21660	Chaperone DnaJ-domain superfamily	Sir	1620 / 9	2 , 0, -, -
	Cru, Spa	parallel	3415	1.1.2.1.1.3	AT1G21700	SWITCH/sucrose nonfermenting 3C (SWI3C)	Cru	2502 / 10	1 , 0, 1, 0
	Cru, Spa	parallel	3415	1.1.2.1.1.3	AT1G21700	SWITCH/sucrose nonfermenting 3C (SWI3C)	Spa	2439 / 9	2 , 0, 0, 0
	Cru, Spa	parallel	3978	1.1.2.1.1.2	AT5G17190	FUNCTIONS IN: molecular_function unknown	Cru	393 / 1	1 , 1, 1, 1
	Cru, Spa	parallel	3978	1.1.2.1.1.2	AT5G17190	FUNCTIONS IN: molecular_function unknown	Spa	393 / 1	1 , 1, 1, 1
	Cru, Spa	parallel	4026	1.1.2.1.1.2	AT3G53110	LOW EXPRESSION OF OSMOTICALLY RESPONSIVE GENES 4 (LOS4)	Cru	1482 / 8	1 , 1, 1, 1
	Cru, Spa	parallel	4026	1.1.2.1.1.2	AT3G53110	LOW EXPRESSION OF OSMOTICALLY RESPONSIVE GENES 4 (LOS4)	Spa	1488 / 7	1 , 0, 1, 0
	Cru, Spa	parallel	4261	1.1.2.1.1.2	AT4G15010	Mitochondrial substrate carrier family	Cru	1137 / 6	1 , 0, 0, 0
	Cru, Spa	parallel	4261	1.1.2.1.1.2	AT4G15010	Mitochondrial substrate carrier family	Spa	471 / 3	1 , 0, 1, 0
	Esa, Sir	parallel	3084	1.1.1.4.2.1	AT1G64960	ARM repeat superfamily	Esa	3642 / 5	3 , 3, 3, 3
	Esa, Sir	parallel	3084	1.1.1.4.2.1	AT1G64960	ARM repeat superfamily	Sir	3780 / 7	1 , 1, -, -
	Esa, Sir	parallel	3288	1.1.1.2.4.1	AT3G56460	GroES-like zinc-binding alcohol dehydrogenase family	Esa	1041 / 6	1 , 0, 1, 0
	Esa, Sir	parallel	3288	1.1.1.2.4.1	AT3G56460	GroES-like zinc-binding alcohol dehydrogenase family	Sir	747 / 4	2 , 0, -, -
	Esa, Sir	parallel	3514	1.1.1.3.2.1	AT4G39850	peroxisomal ABC transporter 1 (PXA1);	Esa	4023 / 25	2 , 0, 1, 0
	Esa, Sir	parallel	3514	1.1.1.3.2.1	AT4G39850	peroxisomal ABC transporter 1 (PXA1);	Sir	4089 / 25	1 , 0, -, -
	Esa, Sir	parallel	3608	1.1.1.2.3.1	AT3G28730	high mobility group (HMG);	Esa	1941 / 16	1 , 0, 1, 0
	Esa, Sir	parallel	3608	1.1.1.2.3.1	AT3G28730	high mobility group (HMG);	Sir	2094 / 15	2 , 0, -, -
	Esa, Sir	parallel	3672	1.1.1.3.2.1	AT5G04290	kow domain-containing transcription factor 1 (KTF1);	Esa	2070 / 15	1 , 0, 1, 0
	Esa, Sir	parallel	3672	1.1.1.3.2.1	AT5G04290	kow domain-containing transcription factor 1 (KTF1);	Sir	4326 / 18	1 , 0, -, -
	Esa, Sir	parallel	3740	1.1.1.2.3.1	AT1G63810	unknown	Esa	3147 / 26	1 , 0, 0, 0
	Esa, Sir	parallel	3740	1.1.1.2.3.1	AT1G63810	unknown	Sir	3153 / 26	2 , 0, -, -
	Esa, Sir	parallel	3780	1.1.1.2.3.1	AT5G17870	plastid-specific 50S ribosomal protein 6 (PSRP6)	Sir	405 / 3	2 , 1, -, -
	Esa, Sir	parallel	3780	1.1.1.2.3.1	AT5G17870	plastid-specific 50S ribosomal protein 6 (PSRP6)	Esa	330 / 1	1 , 0, 1, 0
	Esa, Sir	parallel	3830	1.1.1.3.2.1	AT4G22340	cytidinediphosphate diacylglycerol synthase 2 (CDS2)	Esa	1272 / 11	2 , 1, 1, 1
	Esa, Sir	parallel	3830	1.1.1.3.2.1	AT4G22340	cytidinediphosphate diacylglycerol synthase 2 (CDS2)	Sir	1263 / 11	1 , 0, -, -
	Esa, Sir	parallel	3925	1.1.1.2.2.1	AT4G30570	Glucose-1-phosphate adenylyltransferase family	Esa	1062 / 3	1 , 1, 1, 1
	Esa, Sir	parallel	3925	1.1.1.2.2.1	AT4G30570	Glucose-1-phosphate adenylyltransferase family	Sir	1074 / 3	1 , 1, -, -
	Esa, Sir	parallel	3976	1.1.1.2.2.1	AT3G28880	Ankyrin repeat family;	Esa	2355 / 9	1 , 0, 0, 0
	Esa, Sir	parallel	3976	1.1.1.2.2.1	AT3G28880	Ankyrin repeat family;	Sir	2700 / 12	1 , 0, -, -
	Esa, Sir	parallel	4164	1.1.1.2.2.1	AT4G36960	RNA-binding (RRM/RBD/RNP motifs) family	Esa	1140 / 12	1 , 0, 1, 0
	Esa, Sir	parallel	4164	1.1.1.2.2.1	AT4G36960	RNA-binding (RRM/RBD/RNP motifs) family	Sir	1035 / 13	1 , 0, -, -
	Esa, Sir	parallel	4361	1.1.1.2.2.1	AT1G53210	sodium/calcium exchanger family / calcium-binding EF hand family	Esa	1758 / 7	1 , 0, 1, 0
	Esa, Sir	parallel	4361	1.1.1.2.2.1	AT1G53210	sodium/calcium exchanger family / calcium-binding EF hand family	Sir	1752 / 7	1 , 0, -, -
	Esa, Sir	parallel	4393	1.1.1.2.2.1	AT1G13630	Tetratricopeptide repeat (TPR)-like superfamily;	Esa	2319 / 2	1 , 0, 1, 0
	Esa, Sir	parallel	4393	1.1.1.2.2.1	AT1G13630	Tetratricopeptide repeat (TPR)-like superfamily;	Sir	2478 / 2	1 , 0, -, -
	Esa, Sir	parallel	4469	1.1.1.2.2.1	AT5G58590	RAN binding protein 1 (RANBP1)	Esa	657 / 4	1 , 0, 1, 0
	Esa, Sir	parallel	4469	1.1.1.2.2.1	AT5G58590	RAN binding protein 1 (RANBP1)	Sir	663 / 4	1 , 0, -, -
	Esa, Sir	parallel	4512	1.1.1.2.2.1	AT3G14950	tetratricopetide-repeat thioredoxin-like 2 (TTL2)	Esa	2199 / 7	1 , 0, 1, 0
	Esa, Sir	parallel	4512	1.1.1.2.2.1	AT3G14950	tetratricopetide-repeat thioredoxin-like 2 (TTL2)	Sir	2265 / 7	1 , 0, -, -
	Esa, Sir	parallel	4554	1.1.1.2.2.1	AT5G11010	Pre-mRNA cleavage complex II protein family	Sir	1107 / 8	1 , 1, -, -
	Esa, Sir	parallel	4554	1.1.1.2.2.1	AT5G11010	Pre-mRNA cleavage complex II protein family	Esa	642 / 6	1 , 0, 1, 0
	Esa, Sir	parallel	0_0700	1.1.1.2.5.1	AT1G32790	CTC-interacting domain 11 (CID11)	Esa	1077 / 10	1 , 0, 0, 0
	Esa, Sir	parallel	0_0700	1.1.1.2.5.1	AT1G32790	CTC-interacting domain 11 (CID11)	Sir	1074 / 10	4 (1) , 0, -, -
	Esa, Sir	parallel	0_0858	1.1.1.2.3.1	AT1G09770	cell division cycle 5 (CDC5)	Esa	2502 / 4	1 , 0, 1, 0
	Esa, Sir	parallel	0_0858	1.1.1.2.3.1	AT1G09770	cell division cycle 5 (CDC5)	Sir	2538 / 4	2 , 0, -, -
	Esa, Sir	parallel	1132_2	1.1.1.2.2.1	AT2G40880	cystatin A (CYSA)	Esa	384 / 2	1 , 0, 0, 0
	Esa, Sir	parallel	1132_2	1.1.1.2.2.1	AT2G40880	cystatin A (CYSA)	Sir	384 / 2	1 , 0, -, -
	Esa, Sir	parallel	1518_1	1.1.1.2.2.1	AT5G09900	EMBRYO DEFECTIVE 2107 (EMB2107)	Esa	1329 / 11	1 , 0, 0, 0
	Esa, Sir	parallel	1518_1	1.1.1.2.2.1	AT5G09900	EMBRYO DEFECTIVE 2107 (EMB2107)	Sir	1383 / 11	1 , 0, -, -
	Esa, Sir	parallel	285_2	1.1.1.2.5.1	AT1G17680	tetratricopeptide repeat (TPR)-containing protein	Esa	2679 / 17	1 , 0, 0, 0
	Esa, Sir	parallel	285_2	1.1.1.2.5.1	AT1G17680	tetratricopeptide repeat (TPR)-containing protein	Sir	2697 / 17	4 , 0, -, -
	Esa, Sir	parallel	584_1	1.1.1.2.2.1	AT3G57530	calcium-dependent protein kinase 32 (CPK32)	Esa	1605 / 8	1 , 0, 0, 0
	Esa, Sir	parallel	584_1	1.1.1.2.2.1	AT3G57530	calcium-dependent protein kinase 32 (CPK32)	Sir	1623 / 8	1 , 0, -, -
	Esa, Sir	parallel	888_2	1.1.1.2.2.1	AT3G44890	ribosomal protein L9 (RPL9)	Sir	588 / 6	1 , 1, -, -
	Esa, Sir	parallel	888_2	1.1.1.2.2.1	AT3G44890	ribosomal protein L9 (RPL9)	Esa	594 / 6	1 , 0, 1, 0
	Esa, Sir	Tr cl	3923	1.1.1.2.2.1	AT5G23540	Mov34/MPN/PAD-1 family	Esa	927 / 5	1 , 1, 1, 1
	Esa, Sir	Tr cl	3923	1.1.1.2.2.1	AT5G23540	Mov34/MPN/PAD-1 family	Sir	927 / 6	1 , 1, -, -
	Esa, Sir	Tr cl	3979	1.1.1.2.2.1	AT5G47840	adenosine monophosphate kinase (AMK2)	Esa	873 / 6	1 , 1, 0, 0
	Esa, Sir	Tr cl	3979	1.1.1.2.2.1	AT5G47840	adenosine monophosphate kinase (AMK2)	Sir	861 / 6	1 , 1, -, -
	Esa, Sir	Tr cl	4181	1.1.1.2.2.1	AT2G01500	PRETTY FEW SEEDS 2 (PFS2)	Esa	831 / 4	1 , 1, 0, 0
	Esa, Sir	Tr cl	4181	1.1.1.2.2.1	AT2G01500	PRETTY FEW SEEDS 2 (PFS2)	Sir	714 / 3	1 , 1, -, -
	Esa, Sir	Tr cl	4345	1.1.1.2.2.1	AT4G39810	Polynucleotidyl transferase, ribonuclease H-like superfamily	Esa	768 / 5	1 , 1, 1, 1
	Esa, Sir	Tr cl	4345	1.1.1.2.2.1	AT4G39810	Polynucleotidyl transferase, ribonuclease H-like superfamily	Sir	768 / 5	1 , 1, -, -
	Esa, Sir	Tr cl	4366	1.1.1.2.2.1	AT4G14520	DNA-directed RNA polymerase II-related;	Sir	621 / 2	1 , 1, -, -
	Esa, Sir	Tr cl	4366	1.1.1.2.2.1	AT4G14520	DNA-directed RNA polymerase II-related;	Esa	603 / 1	1 , 1, 1, 1
	Esa, Sir	Tr cl	992_2	1.1.1.2.2.1	AT1G75510	Transcription initiation factor IIF, beta subunit	Esa	774 / 5	1 , 1, 1, 1
	Esa, Sir	Tr cl	992_2	1.1.1.2.2.1	AT1G75510	Transcription initiation factor IIF, beta subunit	Sir	804 / 5	1 , 1, -, -
	Esa, Sir	Tr cl	4351	1.1.1.2.2.1	AT3G19640	magnesium transporter 4 (MGT4)	Esa	1428 / 6	1 , 1, 1, 1
	Esa, Sir	Tr cl	4351	1.1.1.2.2.1	AT3G19640	magnesium transporter 4 (MGT4)	Sir	1413 / 6	1 , 0, -, -
	Esa, Sir	Tr cl	4449	1.1.1.2.2.1	AT3G49910	Translation protein SH3-like family	Esa	564 / 2	1 , 0, 1, 0
	Esa, Sir	Tr cl	4449	1.1.1.2.2.1	AT3G49910	Translation protein SH3-like family	Sir	441 / 1	1 , 0, -, -
	Esa, Sir	Tr cl	0_0828	1.1.1.2.3.1	AT2G23190	cytochrome P450, family 81, subfamily D, polypeptide 7 (CYP81D7)	Sir	1503 / 3	1 , 1, -, -
	Esa, Sir	Tr cl	0_0828	1.1.1.2.3.1	AT2G23220	cytochrome P450, family 81, subfamily D, polypeptide 6 (CYP81D6)	Esa	1506 / 3	1 , 0, 1, 0
	Esa, Spa	parallel	3452	1.1.1.3.1.2	AT5G18110	novel cap-binding protein (NCBP)	Spa	678 / 6	1 , 1, 1, 1
	Esa, Spa	parallel	3452	1.1.1.3.1.2	AT5G18110	novel cap-binding protein (NCBP)	Esa	678 / 6	2 , 0, 2, 0
	Esa, Spa	parallel	3530	1.1.1.3.1.2	AT3G04600	Nucleotidylyl transferase superfamily	Esa	1200 / 12	2 , 2, 2, 2
	Esa, Spa	parallel	3530	1.1.1.3.1.2	AT3G04600	Nucleotidylyl transferase superfamily	Spa	1209 / 12	1 , 1, 0, 0
	Esa, Spa	parallel	3602	1.1.1.2.1.3	AT1G18890	calcium-dependent protein kinase 1 (CDPK1)	Spa	1464 / 8	2 , 1, 0, 0
	Esa, Spa	parallel	3602	1.1.1.2.1.3	AT1G18890	calcium-dependent protein kinase 1 (CDPK1)	Esa	1638 / 7	1 , 0, 1, 0
	Esa, Spa	parallel	4216	1.1.1.2.1.2	AT4G26080	ABA INSENSITIVE 1 (ABI1);	Esa	1320 / 4	1 , 0, 1, 0
	Esa, Spa	parallel	4216	1.1.1.2.1.2	AT4G26080	ABA INSENSITIVE 1 (ABI1);	Spa	975 / 4	1 , 0, 0, 0
	Esa, Spa	parallel	4248	1.1.1.2.1.2	AT1G78300	general regulatory factor 2 (GRF2)	Spa	783 / 4	1 , 1, 1, 1
	Esa, Spa	parallel	4248	1.1.1.2.1.2	AT1G78300	general regulatory factor 2 (GRF2)	Esa	783 / 4	1 , 0, 1, 0
	Esa, Spa	parallel	4253	1.1.1.2.1.2	AT1G47510	inositol polyphosphate 5-phosphatase 11 (5PTASE11)	Esa	933 / 6	1 , 0, 1, 0
	Esa, Spa	parallel	4253	1.1.1.2.1.2	AT1G47510	inositol polyphosphate 5-phosphatase 11 (5PTASE11)	Spa	1008 / 7	1 , 0, 0, 0
	Esa, Spa	parallel	0_0850	1.1.1.2.1.3	AT5G38690	Zinc-finger domain of monoamine-oxidase A repressor R1 protein;	Esa	1410 / 10	1 , 1, 0, 0
	Esa, Spa	parallel	0_0850	1.1.1.2.1.3	AT5G38690	Zinc-finger domain of monoamine-oxidase A repressor R1 protein;	Spa	1656 / 13	1 , 1, 0, 0
	Esa, Spa	Tr cl	3913	1.1.1.2.1.2	AT1G80500	SNARE-like superfamily	Esa	456 / 6	1 , 1, 1, 1
	Esa, Spa	Tr cl	3913	1.1.1.2.1.2	AT1G80500	SNARE-like superfamily	Spa	408 / 5	1 , 1, 0, 0
	Esa, Spa	Tr cl	3919	1.1.1.2.1.2	AT3G21680	unknown protein	Esa	360 / 1	1 , 1, 0, 0
	Esa, Spa	Tr cl	3919	1.1.1.2.1.2	AT3G21680	unknown protein	Spa	357 / 1	1 , 1, 1, 1
	Esa, Spa	Tr cl	170_3	1.1.1.2.1.2	AT3G23690	basic helix-loop-helix (bHLH) DNA-binding superfamily	Esa	1092 / 7	1 , 1, 1, 1
	Esa, Spa	Tr cl	170_3	1.1.1.2.1.2	AT3G23690	basic helix-loop-helix (bHLH) DNA-binding superfamily	Spa	1077 / 7	1 , 1, 1, 1
	Esa, Spa	Tr cl	8_07	1.1.1.2.1.2	AT1G02790	polygalacturonase 4 (PGA4)	Esa	1266 / 4	1 , 1, 1, 1
	Esa, Spa	Tr cl	8_07	1.1.1.2.1.2	AT3G07820	Pectin lyase-like superfamily	Spa	1266 / 4	1 , 1, 0, 0
	Esa, Spa	Tr cl	4390	1.1.1.2.1.2	AT2G28920	RING/U-box superfamily	Spa	375 / 2	1 , 1, 0, 0
	Esa, Spa	Tr cl	4390	1.1.1.2.1.2	AT2G28920	RING/U-box superfamily	Esa	426 / 1	1 , 0, 1, 0
	Esa, Spa	Tr cl	4526	1.1.1.2.1.2	AT1G14770	RING/FYVE/PHD zinc finger superfamily	Spa	1188 / 5	1 , 1, 1, 1
	Esa, Spa	Tr cl	4526	1.1.1.2.1.2	AT1G14770	RING/FYVE/PHD zinc finger superfamily	Esa	1209 / 4	1 , 0, 0, 0
	Sir, Spa	parallel	2002	1.1.1.1.6.2	AT2G19560	ENHANCED ETHYLENE RESPONSE 5 (EER5);	Sir	1242 / 13	5 , 0, -, -
	Sir, Spa	parallel	2002	1.1.1.1.6.2	AT2G19560	ENHANCED ETHYLENE RESPONSE 5 (EER5);	Spa	1224 / 13	1 , 0, 1, 0
	Sir, Spa	parallel	2032	1.1.1.1.4.4	AT2G13560	NAD-dependent malic enzyme 1 (NAD-ME1)	Sir	1803 / 20	3 , 0, -, -
	Sir, Spa	parallel	2032	1.1.1.1.4.4	na	na	Spa	1866 / 19	3 (2) , 0, 1, 0
	Sir, Spa	parallel	2127	1.1.1.1.6.2	AT4G13970	zinc ion binding	Sir	2070 / 6	5 , 0, -, -
	Sir, Spa	parallel	2127	1.1.1.1.6.2	AT4G13970	zinc ion binding	Spa	507 / 4	1 , 0, 1, 0
	Sir, Spa	parallel	2562	1.1.1.1.5.2	AT5G26742	embryo defective 1138 (emb1138)	Sir	2259 / 10	3 , 1, -, -
	Sir, Spa	parallel	2562	1.1.1.1.5.2	AT5G26742	embryo defective 1138 (emb1138)	Spa	2253 / 10	1 , 0, 0, 0
	Sir, Spa	parallel	3073	1.1.1.1.3.3	AT3G04680	CLP-similar protein 3 (CLPS3);	Sir	1401 / 9	2 , 1, -, -
	Sir, Spa	parallel	3073	1.1.1.1.3.3	AT3G04680	CLP-similar protein 3 (CLPS3);	Spa	1326 / 8	2 , 1, 1, 1
	Sir, Spa	parallel	3147	1.1.1.1.4.2	AT2G05170	vacuolar protein sorting 11 (VPS11)	Spa	2805 / 5	1 , 1, 1, 1
	Sir, Spa	parallel	3147	1.1.1.1.4.2	AT2G05170	vacuolar protein sorting 11 (VPS11)	Sir	456 / 2	3 , 0, -, -
	Sir, Spa	parallel	3150	1.1.1.1.3.3	AT5G37020	auxin response factor 8 (ARF8)	Sir	2532 / 13	2 , 1, -, -
	Sir, Spa	parallel	3150	1.1.1.1.3.3	AT5G37020	auxin response factor 8 (ARF8)	Spa	2460 / 14	1 , 1, 1, 1
	Sir, Spa	parallel	3268	1.1.1.1.3.3	AT1G17980	poly(A) polymerase 1 (PAPS1);	Spa	2163 / 12	2 , 2, 0, 0
	Sir, Spa	parallel	3268	1.1.1.1.3.3	AT1G17980	poly(A) polymerase 1 (PAPS1);	Sir	2214 / 12	2 , 1, -, -
	Sir, Spa	parallel	3328	1.1.1.1.4.2	AT1G56290	CwfJ-like family;	Sir	3000 / 20	3 , 0, -, -
	Sir, Spa	parallel	3328	1.1.1.1.4.2	AT1G56290	CwfJ-like family;	Spa	243 / 2	1 , 0, 1, 0
	Sir, Spa	parallel	3438	1.1.1.1.3.2	AT1G25380	NAD+ transporter 2 (NDT2)	Sir	1116 / 9	2 , 2, -, -
	Sir, Spa	parallel	3438	1.1.1.1.3.2	AT1G25380	NAD+ transporter 2 (NDT2)	Spa	1095 / 9	1 , 1, 0, 0
	Sir, Spa	parallel	3457	1.1.1.1.3.2	AT1G53140	Dynamin related protein 5A (DRP5A)	Sir	2457 / 8	2 , 0, -, -
	Sir, Spa	parallel	3457	1.1.1.1.3.2	AT1G53140	Dynamin related protein 5A (DRP5A)	Spa	2463 / 8	1 , 0, 0, 0
	Sir, Spa	parallel	3622	1.1.1.1.2.3	AT5G42480	ACCUMULATION AND REPLICATION OF CHLOROPLASTS 6 (ARC6)	Spa	2415 / 7	1 , 1, 1, 1
	Sir, Spa	parallel	3622	1.1.1.1.2.3	AT5G42480	ACCUMULATION AND REPLICATION OF CHLOROPLASTS 6 (ARC6)	Sir	1890 / 4	1 , 0, -, -
	Sir, Spa	parallel	3796	1.1.1.1.3.2	AT3G25410	Sodium Bile acid symporter family	Spa	1287 / 5	1 , 1, 0, 0
	Sir, Spa	parallel	3796	1.1.1.1.3.2	AT3G25410	Sodium Bile acid symporter family	Sir	892 / 3	2 , 0, -, -
	Sir, Spa	parallel	3858	1.1.1.1.3.2	AT2G02860	sucrose transporter 2 (SUT2);	Sir	1773 / 14	2 , 0, -, -
	Sir, Spa	parallel	3858	1.1.1.1.3.2	AT2G02860	sucrose transporter 2 (SUT2);	Spa	1779 / 14	1 , 0, 1, 0
	Sir, Spa	parallel	3876	1.1.1.1.2.2	AT1G05940	cationic amino acid transporter 9 (CAT9)	Sir	1713 / 8	1 , 0, -, -
	Sir, Spa	parallel	3876	1.1.1.1.2.2	AT1G05940	cationic amino acid transporter 9 (CAT9)	Spa	1155 / 4	1 , 0, 1, 0
	Sir, Spa	parallel	4057	1.1.1.1.2.2	AT3G07740	homolog of yeast ADA2 2A (ADA2A)	Sir	1668 / 13	1 , 0, -, -
	Sir, Spa	parallel	4057	1.1.1.1.2.2	AT3G07740	homolog of yeast ADA2 2A (ADA2A)	Spa	1644 / 13	1 , 0, 0, 0
	Sir, Spa	parallel	4169	1.1.1.1.2.2	AT2G29080	FTSH protease 3 (ftsh3)	Sir	2709 / 8	1 , 0, -, -
	Sir, Spa	parallel	4169	1.1.1.1.2.2	AT2G29080	FTSH protease 3 (ftsh3)	Spa	2061 / 4	1 , 0, 0, 0
	Sir, Spa	parallel	4176	1.1.1.1.2.2	AT5G50375	cyclopropyl isomerase (CPI1)	Sir	906 / 7	1 , 0, -, -
	Sir, Spa	parallel	4176	1.1.1.1.2.2	AT5G50375	cyclopropyl isomerase (CPI1)	Spa	852 / 8	1 , 0, 1, 0
	Sir, Spa	parallel	4410	1.1.1.1.2.2	AT1G60230	Radical SAM superfamily	Spa	1368 / 9	1 , 1, 1, 1
	Sir, Spa	parallel	4410	1.1.1.1.2.2	AT1G60230	Radical SAM superfamily	Sir	1275 / 10	1 , 0, -, -
	Sir, Spa	parallel	4481	1.1.1.1.2.2	AT3G55440	triosephosphate isomerase (TPI)	Sir	687 / 8	1 , 0, -, -
	Sir, Spa	parallel	4481	1.1.1.1.2.2	AT3G55440	triosephosphate isomerase (TPI)	Spa	765 / 9	1 , 0, 0, 0
	Sir, Spa	parallel	4520	1.1.1.1.2.2	AT1G57540	unknown protein	Spa	312 / 2	1 , 1, 0, 0
	Sir, Spa	parallel	4520	1.1.1.1.2.2	AT1G57540	unknown protein	Sir	312 / 2	1 , 0, -, -
	Sir, Spa	parallel	0_0897	1.1.1.1.2.2	AT1G63440	heavy metal atpase 5 (HMA5)	Sir	4350 / 7	1 , 0, -, -
	Sir, Spa	parallel	0_0897	1.1.1.1.2.2	AT1G63440	heavy metal atpase 5 (HMA5)	Spa	2220 / 5	1 , 0, 1, 0
	Sir, Spa	parallel	1_11	1.1.1.1.8.2	AT5G38560	Protein kinase superfamily	Sir	2022 / 7	7 , 0, -, -
	Sir, Spa	parallel	1_11	1.1.1.1.8.2	AT5G38560	Protein kinase superfamily	Spa	2049 / 7	1 , 0, 0, 0
	Sir, Spa	parallel	1134_2	1.1.1.1.2.2	AT4G11150	vacuolar ATP synthase subunit E1 (TUF)	Spa	693 / 6	1 , 1, 1, 1
	Sir, Spa	parallel	1134_2	1.1.1.1.2.2	AT4G11150	vacuolar ATP synthase subunit E1 (TUF)	Sir	738 / 7	1 , 0, -, -
	Sir, Spa	parallel	133_2	1.1.1.1.3.3	AT3G56510	RNA-binding (RRM/RBD/RNP motifs) family	Spa	609 / 5	2 , 1, 0, 0
	Sir, Spa	parallel	133_2	1.1.1.1.3.3	AT3G56510	RNA-binding (RRM/RBD/RNP motifs) family	Sir	806 / 7	2 , 0, -, -
	Sir, Spa	parallel	17_04	1.1.1.1.3.2	AT5G11040	TRS120;	Sir	3564 / 10	2 , 0, -, -
	Sir, Spa	parallel	17_04	1.1.1.1.3.2	AT5G11040	TRS120;	Spa	3651 / 10	1 , 0, 0, 0
	Sir, Spa	parallel	171_3	1.1.1.1.3.2	AT4G02480	AAA-type ATPase family	Sir	3717 / 24	2 , 0, -, -
	Sir, Spa	parallel	171_3	1.1.1.1.3.2	AT4G02480	AAA-type ATPase family	Spa	3582 / 26	1 , 0, 0, 0
	Sir, Spa	parallel	794_2	1.1.1.1.2.2	AT2G33845	Nucleic acid-binding, OB-fold-like protein	Spa	543 / 2	1 , 1, 1, 1
	Sir, Spa	parallel	794_2	1.1.1.1.2.2	AT2G33845	Nucleic acid-binding, OB-fold-like protein	Sir	696 / 3	1 , 0, -, -
	Sir, Spa	parallel	872_1	1.1.1.1.2.6	AT5G03990	unknown protein	Sir	2145 / 9	1 , 0, -, -
	Sir, Spa	parallel	872_1	1.1.1.1.2.6	AT2G39750	S-adenosyl-L-methionine-dependent methyltransferases superfamily;	Spa	1956 / 10	5 , 0, 2, 0
	Sir, Spa	Tr cl	2057	1.1.1.1.5.3	AT1G58250	SABRE (SAB);	Sir	591 / 5	1 , 0, -, -
	Sir, Spa	Tr cl	2057	1.1.1.1.5.3	AT1G58250	SABRE (SAB);	Spa	7821 / 24	2 (2) , 0, 1, 0
	Sir, Spa	Tr cl	3145	1.1.1.1.4.2	AT5G60690	REVOLUTA (REV);	Spa	2538 / 18	1 , 1, 1, 1
	Sir, Spa	Tr cl	3145	1.1.1.1.4.2	AT5G60690	REVOLUTA (REV);	Sir	2442 / 17	3 , 1, -, -
	Sir, Spa	Tr cl	3276	1.1.1.1.4.2	AT4G19000	IWS2;	Sir	1278 / 8	3 , 1, -, -
	Sir, Spa	Tr cl	3276	1.1.1.1.4.2	AT4G19000	IWS2;	Spa	1296 / 7	1 , 1, 1, 1
	Sir, Spa	Tr cl	3599	1.1.1.1.2.3	AT3G51240	flavanone 3-hydroxylase (F3H)	Spa	1077 / 3	2 , 1, 1, 1
	Sir, Spa	Tr cl	3599	1.1.1.1.2.3	AT3G51240	flavanone 3-hydroxylase (F3H)	Sir	1404 / 3	1 , 0, -, -
	Sir, Spa	Tr cl	3874	1.1.1.1.2.2	AT3G54620	basic leucine zipper 25 (BZIP25)	Sir	1239 / 6	1 , 1, -, -
	Sir, Spa	Tr cl	3874	1.1.1.1.2.2	AT3G54620	basic leucine zipper 25 (BZIP25)	Spa	1203 / 6	1 , 1, 1, 1
	Sir, Spa	Tr cl	4073	1.1.1.1.2.2	AT2G01660	plasmodesmata-located protein 6 (PDLP6);	Sir	864 / 3	1 , 1, -, -
	Sir, Spa	Tr cl	4073	1.1.1.1.2.2	AT2G01660	plasmodesmata-located protein 6 (PDLP6);	Spa	864 / 3	1 , 1, 1, 1
	Sir, Spa	Tr cl	4160	1.1.1.1.2.2	AT5G60620	glycerol-3-phosphate acyltransferase 9 (GPAT9)	Sir	1131 / 12	1 , 1, -, -
	Sir, Spa	Tr cl	4160	1.1.1.1.2.2	AT5G60620	glycerol-3-phosphate acyltransferase 9 (GPAT9)	Spa	1230 / 12	1 , 1, 1, 1
	Sir, Spa	Tr cl	4233	1.1.1.1.2.2	AT1G26840	origin recognition complex protein 6 (ORC6)	Spa	855 / 10	1 , 1, 1, 1
	Sir, Spa	Tr cl	4233	1.1.1.1.2.2	AT1G26840	origin recognition complex protein 6 (ORC6)	Sir	855 / 10	1 , 1, -, -
	Sir, Spa	Tr cl	4285	1.1.1.1.2.2	AT3G50870	MONOPOLE (MNP);	Sir	876 / 2	1 , 1, -, -
	Sir, Spa	Tr cl	4285	1.1.1.1.2.2	AT3G50870	MONOPOLE (MNP);	Spa	879 / 2	1 , 1, 1, 1
	Sir, Spa	Tr cl	4339	1.1.1.1.2.2	AT5G03415	DPB;	Sir	1215 / 8	1 , 0, -, -
	Sir, Spa	Tr cl	4339	1.1.1.1.2.2	AT5G03415	DPB;	Spa	1179 / 9	1 , 0, 1, 0
	Sir, Spa	Tr cl	4466	1.1.1.1.2.2	AT1G15190	Fasciclin-like arabinogalactan family	Sir	744 / 1	1 , 1, -, -
	Sir, Spa	Tr cl	4466	1.1.1.1.2.2	AT1G15190	Fasciclin-like arabinogalactan family	Spa	744 / 1	1 , 1, 1, 1
	Sir, Spa	Tr cl	4532	1.1.1.1.2.2	AT1G24320	Six-hairpin glycosidases superfamily	Sir	2430 / 22	1 , 1, -, -
	Sir, Spa	Tr cl	4532	1.1.1.1.2.2	AT1G24320	Six-hairpin glycosidases superfamily	Spa	2415 / 22	1 , 1, 0, 0
	Sir, Spa	Tr cl	1403_1	1.1.1.1.2.3	AT3G20770	ETHYLENE-INSENSITIVE3 (EIN3);	Sir	1875 / 1	1 , 0, -, -
	Sir, Spa	Tr cl	1403_1	1.1.1.1.2.3	AT3G20770	ETHYLENE-INSENSITIVE3 (EIN3);	Spa	1878 / 1	2 (2) , 0, 1, 0
	Sir, Spa	Tr cl	1614_1	1.1.1.1.2.2	AT1G64620	Dof-type zinc finger DNA-binding family;	Sir	1122 / 2	1 , 0, -, -
	Sir, Spa	Tr cl	1614_1	1.1.1.1.2.2	AT1G64620	Dof-type zinc finger DNA-binding family;	Spa	1074 / 2	1 , 0, 1, 0
	Sir, Spa	Tr cl	2048	1.1.1.1.5.3	AT5G38820	Transmembrane amino acid transporter family;	Sir	1509 / 5	4 (4) , 2, -, -
	Sir, Spa	Tr cl	2048	1.1.1.1.5.3	AT5G38820	Transmembrane amino acid transporter family;	Spa	1368 / 5	1 , 0, 0, 0
	Sir, Spa	Tr cl	3219	1.1.1.1.4.2	na	na	Sir	843 / 2	3 , 2, -, -
	Sir, Spa	Tr cl	3219	1.1.1.1.4.2	AT4G27890	HSP20-like chaperones superfamily;	Spa	885 / 2	1 , 0, 0, 0
	Sir, Spa	Tr cl	3670	1.1.1.1.2.3	AT5G54750	Transport protein particle (TRAPP) component	Spa	561 / 5	2 , 1, 2, 1
	Sir, Spa	Tr cl	3670	1.1.1.1.2.3	AT5G54750	Transport protein particle (TRAPP) component	Sir	834 / 12	1 , 0, -, -
	Sir, Spa	Tr cl	3890	1.1.1.1.2.2	AT5G56190	Transducin/WD40 repeat-like superfamily;	Spa	1326 / 10	1 , 1, 0, 0
	Sir, Spa	Tr cl	3890	1.1.1.1.2.2	AT5G56190	Transducin/WD40 repeat-like superfamily;	Sir	1344 / 9	1 , 1, -, -
	Sir, Spa	Tr cl	3891	1.1.1.1.2.2	AT3G10650	BEST Ath match: nucleoporin-related (AT5G20200.1)	Sir	3891 / 10	1 , 0, -, -
	Sir, Spa	Tr cl	3891	1.1.1.1.2.2	AT3G10650	BEST Ath match: nucleoporin-related (AT5G20200.1)	Spa	3939 / 9	1 , 0, 0, 0
	Sir, Spa	Tr cl	4386	1.1.1.1.2.2	AT1G30380	photosystem I subunit K (PSAK)	Spa	393 / 3	1 , 1, 0, 0
	Sir, Spa	Tr cl	4386	1.1.1.1.2.2	AT1G30380	photosystem I subunit K (PSAK)	Sir	396 / 3	1 , 0, -, -
	Sir, Spa	Tr cl	4419	1.1.1.1.2.2	AT4G31780	monogalactosyl diacylglycerol synthase 1 (MGD1)	Sir	1602 / 8	1 , 1, -, -
	Sir, Spa	Tr cl	4419	1.1.1.1.2.2	AT4G31780	monogalactosyl diacylglycerol synthase 1 (MGD1)	Spa	1602 / 8	1 , 0, 0, 0
	Sir, Spa	Tr cl	0_0732	1.1.1.1.3.4	AT2G43150	Proline-rich extensin-like family	Sir	2949 / 3	2 , 1, -, -
	Sir, Spa	Tr cl	0_0732	1.1.1.1.3.4	AT2G43150	Proline-rich extensin-like family	Spa	2349 / 3	3 , 1, 2, 1
