# Supplementary material for: Landscape of gene transposition–duplication within the Brassicaceae family
Source: DNA Res. 2018 Oct 30;26(1):21–36. doi: 10.1093/dnares/dsy035 (PMC6379040; doi:10.1093/dnares/dsy035)
Supplement: Supplementary Data [file dsy035_supp.zip › dsy035-suppl_data/DatasetS4_revised.xlsx]

## Sheet: DataS3
Supplementary Dataset S4. Gene ontology (GO) terms enriched among 816 OrthNets that underwent a lineage-specific transposition-duplication event in any of the six Brassicaceae genomes and had a GO term annotated. Arabidopsis was used as the background.	GO-ID	p-value	corr p-value	x	n	X	N	Description
	9987	1.2036e-21	2.3892e-18	512	12073	816	26018	cellular process
	51716	2.6626e-10	2.6426e-07	108	1851	816	26018	cellular response to stimulus
	6996	4.3869e-10	2.9026e-07	77	1157	816	26018	organelle organization
	16043	7.836e-10	3.8886e-07	105	1815	816	26018	cellular component organization
	8152	1.1934e-09	3.9481e-07	427	10939	816	26018	metabolic process
	44237	1.041e-09	3.9481e-07	372	9234	816	26018	cellular metabolic process
	44281	3.804e-09	1.0787e-06	112	2039	816	26018	small molecule metabolic process
	33554	8.2242e-09	2.0406e-06	58	820	816	26018	cellular response to stress
	50789	9.9153e-09	2.1869e-06	207	4578	816	26018	regulation of biological process
	65007	1.2258e-08	2.212e-06	234	5345	816	26018	biological regulation
	50794	1.159e-08	2.212e-06	187	4038	816	26018	regulation of cellular process
	10038	8.94e-08	1.4788e-05	39	484	816	26018	response to metal ion
	10035	9.8898e-08	1.5101e-05	50	709	816	26018	response to inorganic substance
	51276	7.6926e-07	0.00010907	31	369	816	26018	chromosome organization
	9306	1.1826e-06	0.0001565	8	27	816	26018	protein secretion
	44238	1.4328e-06	0.00017776	356	9299	816	26018	primary metabolic process
	6807	2.5548e-06	0.00024149	172	3939	816	26018	nitrogen compound metabolic process
	34641	2.3553e-06	0.00024149	167	3795	816	26018	cellular nitrogen compound metabolic process
	9628	2.5346e-06	0.00024149	93	1826	816	26018	response to abiotic stimulus
	45184	2.3176e-06	0.00024149	41	593	816	26018	establishment of protein localization
	15031	2.2225e-06	0.00024149	41	592	816	26018	protein transport
	8104	2.9248e-06	0.00025243	42	620	816	26018	protein localization
	279	2.8983e-06	0.00025243	20	192	816	26018	M phase
	42180	3.4169e-06	0.0002826	57	960	816	26018	cellular ketone metabolic process
	46686	4.2798e-06	0.00033981	28	342	816	26018	response to cadmium ion
	22403	5.0146e-06	0.00037592	20	199	816	26018	cell cycle phase
	34599	5.1133e-06	0.00037592	17	150	816	26018	cellular response to oxidative stress
	8652	9.0759e-06	0.00064341	20	207	816	26018	cellular amino acid biosynthetic process
	50896	9.6575e-06	0.00066104	225	5544	816	26018	response to stimulus
	70887	1.181e-05	0.00078142	64	1169	816	26018	cellular response to chemical stimulus
	7049	1.2938e-05	0.00080309	32	444	816	26018	cell cycle
	6457	1.2947e-05	0.00080309	22	248	816	26018	protein folding
	6979	1.6374e-05	0.0009849	30	408	816	26018	response to oxidative stress
	48519	1.7599e-05	0.0010275	46	758	816	26018	negative regulation of biological process
	44085	1.9391e-05	0.0010997	55	971	816	26018	cellular component biogenesis
	6950	2.1295e-05	0.0011742	146	3355	816	26018	response to stress
	46394	2.6998e-05	0.0014103	35	525	816	26018	carboxylic acid biosynthetic process
	16053	2.6998e-05	0.0014103	35	525	816	26018	organic acid biosynthetic process
	42221	2.8139e-05	0.0014322	132	2987	816	26018	response to chemical stimulus
	43436	3.0164e-05	0.0014604	53	939	816	26018	oxoacid metabolic process
	19752	3.0164e-05	0.0014604	53	939	816	26018	carboxylic acid metabolic process
	32502	3.2151e-05	0.001481	144	3327	816	26018	developmental process
	6082	3.2829e-05	0.001481	53	942	816	26018	organic acid metabolic process
	48522	3.1853e-05	0.001481	37	573	816	26018	positive regulation of cellular process
	6259	3.6734e-05	0.0016204	31	447	816	26018	DNA metabolic process
	51641	4.0579e-05	0.0017511	44	738	816	26018	cellular localization
	42592	5.1646e-05	0.0021812	35	542	816	26018	homeostatic process
	22607	5.3523e-05	0.0022134	34	521	816	26018	cellular component assembly
	44093	5.5594e-05	0.0022521	10	69	816	26018	positive regulation of molecular function
	44271	5.7711e-05	0.0022911	34	523	816	26018	cellular nitrogen compound biosynthetic process
	48523	6.1327e-05	0.002387	32	481	816	26018	negative regulation of cellular process
	9309	6.3954e-05	0.0024413	20	237	816	26018	amine biosynthetic process
	44283	7.1199e-05	0.0026666	55	1019	816	26018	small molecule biosynthetic process
	48518	7.6563e-05	0.0028144	42	712	816	26018	positive regulation of biological process
	6970	8.2979e-05	0.0029948	37	600	816	26018	response to osmotic stress
	22402	8.6211e-05	0.0030559	22	281	816	26018	cell cycle process
	44260	8.8685e-05	0.0030884	256	6651	816	26018	cellular macromolecule metabolic process
	51649	0.00011636	0.0039824	39	656	816	26018	establishment of localization in cell
	271	0.00011996	0.0040359	18	210	816	26018	polysaccharide biosynthetic process
	32501	0.00013659	0.0045188	133	3121	816	26018	multicellular organismal process
	51179	0.00013956	0.0045414	104	2324	816	26018	localization
	43085	0.0001459	0.0046711	9	63	816	26018	positive regulation of catalytic activity
	45454	0.00015682	0.0049412	14	142	816	26018	cell redox homeostasis
	6139	0.00017013	0.0052767	138	3277	816	26018	nucleobase, nucleoside, nucleotide and nucleic acid metabolic process
	43170	0.00018144	0.0055408	269	7112	816	26018	macromolecule metabolic process
	7275	0.00019781	0.005853	128	3008	816	26018	multicellular organismal development
	6520	0.0002005	0.005853	27	403	816	26018	cellular amino acid metabolic process
	35466	0.00019974	0.005853	15	163	816	26018	regulation of signaling pathway
	19725	0.00021436	0.0061667	23	320	816	26018	cellular homeostasis
	6519	0.00021789	0.0061788	40	700	816	26018	cellular amino acid and derivative metabolic process
	51188	0.00024194	0.0066701	17	203	816	26018	cofactor biosynthetic process
	61077	0.00023928	0.0066701	6	29	816	26018	chaperone-mediated protein folding
	6810	0.00025457	0.0067376	99	2226	816	26018	transport
	65008	0.00025186	0.0067376	60	1197	816	26018	regulation of biological quality
	48316	0.00024821	0.0067376	44	800	816	26018	seed development
	6730	0.00026501	0.0068317	22	304	816	26018	one-carbon metabolic process
	7346	0.00026248	0.0068317	8	54	816	26018	regulation of mitotic cell cycle
	33692	0.00027161	0.0069121	17	205	816	26018	cellular polysaccharide biosynthetic process
	51726	0.00029614	0.0069158	15	169	816	26018	regulation of cell cycle
	18904	0.0002956	0.0069158	9	69	816	26018	organic ether metabolic process
	6662	0.0002956	0.0069158	9	69	816	26018	glycerol ether metabolic process
	9084	0.00029122	0.0069158	6	30	816	26018	glutamine family amino acid biosynthetic process
	48577	0.00029317	0.0069158	3	5	816	26018	negative regulation of short-day photoperiodism, flowering
	10833	0.00029317	0.0069158	3	5	816	26018	telomere maintenance via telomere lengthening
	7004	0.00029317	0.0069158	3	5	816	26018	telomere maintenance via telomerase
	51234	0.00031685	0.0073134	99	2240	816	26018	establishment of localization
	33036	0.00034713	0.0079201	47	886	816	26018	macromolecule localization
	6643	0.00036744	0.0082883	9	71	816	26018	membrane lipid metabolic process
	34613	0.00042178	0.0094071	24	357	816	26018	cellular protein localization
	51301	0.00043029	0.0094903	21	294	816	26018	cell division
	48583	0.00044703	0.0096452	26	402	816	26018	regulation of response to stimulus
	32504	0.00044552	0.0096452	13	139	816	26018	multicellular organism reproduction
	10154	0.00049939	0.010546	44	827	816	26018	fruit development
	9108	0.00049878	0.010546	12	123	816	26018	coenzyme biosynthetic process
	43933	0.00051477	0.010756	27	428	816	26018	macromolecular complex subunit organization
	9790	0.00052991	0.010957	37	660	816	26018	embryonic development
	70727	0.00058056	0.011881	25	387	816	26018	cellular macromolecule localization
	23052	0.00060291	0.012089	83	1847	816	26018	signaling
	3	0.00059918	0.012089	76	1659	816	26018	reproduction
	9793	0.0006783	0.013464	36	645	816	26018	embryonic development ending in seed dormancy
	51093	0.00071132	0.01398	13	146	816	26018	negative regulation of developmental process
	6955	0.00072281	0.014067	23	349	816	26018	immune response
	6886	0.0007415	0.01429	22	328	816	26018	intracellular protein transport
	9791	0.00075555	0.014421	72	1566	816	26018	post-embryonic development
	43412	0.00078514	0.01454	93	2136	816	26018	macromolecule modification
	23033	0.00079041	0.01454	69	1489	816	26018	signaling pathway
	7067	0.00079844	0.01454	11	112	816	26018	mitosis
	87	0.00079844	0.01454	11	112	816	26018	M phase of mitotic cell cycle
	32940	0.0007964	0.01454	10	95	816	26018	secretion by cell
	9308	0.00083267	0.015026	31	534	816	26018	amine metabolic process
	65003	0.00084291	0.015074	24	375	816	26018	macromolecular complex assembly
	22414	0.00090522	0.016043	74	1630	816	26018	reproductive process
	9651	0.00093904	0.016364	31	538	816	26018	response to salt stress
	9415	0.00093982	0.016364	22	334	816	26018	response to water
	280	0.00099493	0.017173	11	115	816	26018	nuclear division
	45935	0.0010173	0.017259	23	358	816	26018	positive regulation of nucleobase, nucleoside, nucleotide and nucleic acid metabolic process
	10039	0.0010128	0.017259	7	51	816	26018	response to iron ion
	45087	0.0010446	0.017572	21	315	816	26018	innate immune response
	16051	0.0011068	0.018461	25	405	816	26018	carbohydrate biosynthetic process
	6464	0.0011687	0.018708	82	1862	816	26018	protein modification process
	51173	0.0011361	0.018708	23	361	816	26018	positive regulation of nitrogen compound metabolic process
	48609	0.0011416	0.018708	12	135	816	26018	reproductive process in a multicellular organism
	51327	0.0011626	0.018708	9	83	816	26018	M phase of meiotic cell cycle
	7126	0.0011626	0.018708	9	83	816	26018	meiosis
	6396	0.001193	0.018795	36	666	816	26018	RNA processing
	46903	0.0011865	0.018795	10	100	816	26018	secretion
	44106	0.0012384	0.019356	27	454	816	26018	cellular amine metabolic process
	9058	0.0012645	0.019492	196	5133	816	26018	biosynthetic process
	2376	0.0012667	0.019492	23	364	816	26018	immune system process
	46467	0.0012775	0.019506	7	53	816	26018	membrane lipid biosynthetic process
	71310	0.0012923	0.019581	47	943	816	26018	cellular response to organic substance
	48285	0.0013132	0.019663	13	156	816	26018	organelle fission
	46148	0.0013174	0.019663	11	119	816	26018	pigment biosynthetic process
	9314	0.0013363	0.019795	39	744	816	26018	response to radiation
	30422	0.0013629	0.02004	5	27	816	26018	production of siRNA involved in RNA interference
	46907	0.001378	0.020113	32	575	816	26018	intracellular transport
	44255	0.0013922	0.020172	36	672	816	26018	cellular lipid metabolic process
	71359	0.0014429	0.020313	6	40	816	26018	cellular response to dsRNA
	70918	0.0014429	0.020313	6	40	816	26018	production of small RNA involved in gene silencing by RNA
	43331	0.0014429	0.020313	6	40	816	26018	response to dsRNA
	31050	0.0014429	0.020313	6	40	816	26018	dsRNA fragmentation
	90304	0.0014843	0.020494	121	2967	816	26018	nucleic acid metabolic process
	5975	0.0014858	0.020494	57	1208	816	26018	carbohydrate metabolic process
	12501	0.0014872	0.020494	10	103	816	26018	programmed cell death
	48581	0.001497	0.020494	9	86	816	26018	negative regulation of post-embryonic development
	51321	0.0015621	0.020951	12	140	816	26018	meiotic cell cycle
	16265	0.0015621	0.020951	12	140	816	26018	death
	8219	0.0015621	0.020951	12	140	816	26018	cell death
	10557	0.0015879	0.021154	22	348	816	26018	positive regulation of macromolecule biosynthetic process
	9414	0.0016576	0.02183	21	327	816	26018	response to water deprivation
	6281	0.0016607	0.02183	18	262	816	26018	DNA repair
	31328	0.0017388	0.022558	23	373	816	26018	positive regulation of cellular biosynthetic process
	9891	0.0017388	0.022558	23	373	816	26018	positive regulation of biosynthetic process
	45941	0.0017849	0.022712	21	329	816	26018	positive regulation of transcription
	45893	0.0017849	0.022712	21	329	816	26018	positive regulation of transcription, DNA-dependent
	42440	0.0017626	0.022712	12	142	816	26018	pigment metabolic process
	70925	0.0018429	0.0233	8	72	816	26018	organelle assembly
	10646	0.0018705	0.0235	12	143	816	26018	regulation of cell communication
	6974	0.0019933	0.024885	19	288	816	26018	response to DNA damage stimulus
	51128	0.0020443	0.025362	15	204	816	26018	regulation of cellular component organization
	33043	0.0021237	0.026021	10	108	816	26018	regulation of organelle organization
	51493	0.0021167	0.026021	6	43	816	26018	regulation of cytoskeleton organization
	19222	0.0022427	0.026034	122	3031	816	26018	regulation of metabolic process
	9416	0.0021837	0.026034	37	715	816	26018	response to light stimulus
	51495	0.0022409	0.026034	3	9	816	26018	positive regulation of cytoskeleton organization
	48587	0.0022409	0.026034	3	9	816	26018	regulation of short-day photoperiodism, flowering
	43102	0.0022409	0.026034	3	9	816	26018	amino acid salvage
	42374	0.0022409	0.026034	3	9	816	26018	phylloquinone metabolic process
	42372	0.0022409	0.026034	3	9	816	26018	phylloquinone biosynthetic process
	42026	0.0022409	0.026034	3	9	816	26018	protein refolding
	19509	0.0022409	0.026034	3	9	816	26018	L-methionine salvage from methylthioadenosine
	3006	0.0023308	0.026899	67	1500	816	26018	reproductive developmental process
	48608	0.0024326	0.027912	60	1315	816	26018	reproductive structure development
	42362	0.0025554	0.028985	4	19	816	26018	fat-soluble vitamin biosynthetic process
	6775	0.0025554	0.028985	4	19	816	26018	fat-soluble vitamin metabolic process
	23051	0.0026823	0.030081	6	45	816	26018	regulation of signaling process
	9966	0.0026823	0.030081	6	45	816	26018	regulation of signal transduction
	9250	0.002777	0.030968	10	112	816	26018	glucan biosynthetic process
	31325	0.0028124	0.031081	25	434	816	26018	positive regulation of cellular metabolic process
	7010	0.0028184	0.031081	13	170	816	26018	cytoskeleton organization
	70734	0.0028859	0.031303	2	3	816	26018	histone H3-K27 methylation
	31112	0.0028859	0.031303	2	3	816	26018	positive regulation of microtubule polymerization or depolymerization
	6101	0.0028859	0.031303	2	3	816	26018	citrate metabolic process
	44249	0.0030394	0.031831	188	4991	816	26018	cellular biosynthetic process
	51239	0.0030237	0.031831	24	413	816	26018	regulation of multicellular organismal process
	10628	0.003032	0.031831	21	344	816	26018	positive regulation of gene expression
	48580	0.0030338	0.031831	18	277	816	26018	regulation of post-embryonic development
	46246	0.0029879	0.031831	5	32	816	26018	terpene biosynthetic process
	71267	0.003127	0.031831	3	10	816	26018	L-methionine salvage
	46500	0.003127	0.031831	3	10	816	26018	S-adenosylmethionine metabolic process
	42373	0.003127	0.031831	3	10	816	26018	vitamin K metabolic process
	42371	0.003127	0.031831	3	10	816	26018	vitamin K biosynthetic process
	30261	0.003127	0.031831	3	10	816	26018	chromosome condensation
	19359	0.003127	0.031831	3	10	816	26018	nicotinamide nucleotide biosynthetic process
	6278	0.003127	0.031831	3	10	816	26018	RNA-dependent DNA replication
	5976	0.0031684	0.032088	25	438	816	26018	polysaccharide metabolic process
	302	0.0032077	0.032322	14	193	816	26018	response to reactive oxygen species
	51254	0.0032435	0.032517	21	346	816	26018	positive regulation of RNA metabolic process
	50793	0.0032914	0.032831	29	535	816	26018	regulation of developmental process
	10604	0.0033127	0.032878	24	416	816	26018	positive regulation of macromolecule metabolic process
	34637	0.0037036	0.036508	21	350	816	26018	cellular carbohydrate biosynthetic process
	44087	0.0037335	0.036508	6	48	816	26018	regulation of cellular component biogenesis
	9910	0.0037335	0.036508	6	48	816	26018	negative regulation of flower development
	278	0.0037786	0.036767	11	136	816	26018	mitotic cell cycle
	51186	0.0038268	0.036894	21	351	816	26018	cofactor metabolic process
	51338	0.0038288	0.036894	7	64	816	26018	regulation of transferase activity
	16246	0.0039213	0.037422	5	34	816	26018	RNA interference
	6612	0.0039213	0.037422	5	34	816	26018	protein targeting to membrane
	9657	0.0040073	0.038059	15	219	816	26018	plastid organization
	22618	0.00421	0.039795	9	100	816	26018	ribonucleoprotein complex assembly
	31324	0.0042709	0.040179	17	264	816	26018	negative regulation of cellular metabolic process
	16117	0.0044587	0.04152	5	35	816	26018	carotenoid biosynthetic process
	16109	0.0044587	0.04152	5	35	816	26018	tetraterpenoid biosynthetic process
	7051	0.0044762	0.04152	4	22	816	26018	spindle organization
	48278	0.0045493	0.041807	7	66	816	26018	vesicle docking
	22406	0.0045493	0.041807	7	66	816	26018	membrane docking
	65009	0.0046029	0.041912	14	201	816	26018	regulation of molecular function
	6073	0.0045871	0.041912	13	180	816	26018	cellular glucan metabolic process
	44262	0.0047917	0.043235	41	853	816	26018	cellular carbohydrate metabolic process
	32259	0.0047776	0.043235	17	267	816	26018	methylation
	15674	0.0049457	0.044422	7	67	816	26018	di-, tri-valent inorganic cation transport
	9893	0.004996	0.044471	25	454	816	26018	positive regulation of metabolic process
	9892	0.0049875	0.044471	24	430	816	26018	negative regulation of metabolic process
	6665	0.0050466	0.044721	5	36	816	26018	sphingolipid metabolic process
	6732	0.0051701	0.04553	16	247	816	26018	coenzyme metabolic process
	18130	0.0051838	0.04553	12	162	816	26018	heterocycle biosynthetic process
	16568	0.0052383	0.045606	14	204	816	26018	chromatin modification
	48585	0.0052316	0.045606	11	142	816	26018	negative regulation of response to stimulus
	6972	0.0053675	0.046526	7	68	816	26018	hyperosmotic response
	71265	0.0054704	0.047212	3	12	816	26018	L-methionine biosynthetic process
	32200	0.0056872	0.047835	5	37	816	26018	telomere organization
	723	0.0056872	0.047835	5	37	816	26018	telomere maintenance
	45739	0.0056517	0.047835	2	4	816	26018	positive regulation of DNA repair
	33353	0.0056517	0.047835	2	4	816	26018	S-adenosylmethionine cycle
	32012	0.0056517	0.047835	2	4	816	26018	regulation of ARF protein signal transduction
	212	0.0056517	0.047835	2	4	816	26018	meiotic spindle organization
	6325	0.0057919	0.048307	16	250	816	26018	chromatin organization
	31327	0.0057877	0.048307	15	228	816	26018	negative regulation of cellular biosynthetic process
